# Supplementary material for: The total mass, number, and distribution of immune cells in the human body
Source: Proc Natl Acad Sci U S A. 2023 Oct 23;120(44):e2308511120. doi: 10.1073/pnas.2308511120 (PMC10623016; doi:10.1073/pnas.2308511120)
Supplement: Supplementary file 2 — Dataset S01 (XLSX) [file pnas.2308511120.sd01.xlsx]

## Sheet: Tissues
tissue	subtissue	comment	mass	sem	groups	front line organ	for_final_table	child_10y	woman	man
Blood			5241		blood		Blood	2616	4251	5500
Red marrow			1500		marrow		Bone Marrow	630	900	1170
Lymph nodes			250		lymph system		Lymph system	99	185	225
Lymph vessels			450		connective		Lymph system	221	415	505
Spleen			150	20	lymph system		Lymph system	80	130	150
Thymus			25		lymph system		Lymph system	40	25	20
Tonsils		(2 palatine)	4		lymph system		Lymph system	3	3	3
Liver			1800		epithelial organ		Liver	830	1400	1800
Esophagus			40		epithelial organ	1	GI	18	35	40
Stomach	Epithelium	assuming 1/3	50		epithelial organ	1	GI	28	47	50
Stomach	LP	assuming 1/3	50		epithelial organ	1	GI	28	47	50
Stomach	Submucosa + Proper muscle	assuming 1/3	50		epithelial organ	1	GI	28	47	50
SI	Epithelium		165	23	epithelial organ	1	GI	99	161	174
SI	LP		134	19	epithelial organ	1	GI	80	131	141
SI	Submucosa + Proper muscle		317	130	epithelial organ	1	GI	190	309	334
Colon	Epithelium	including rectum	75	16	epithelial organ	1	GI	40	68	70
Colon	LP	including rectum	60	13	epithelial organ	1	GI	32	55	56
Colon	Submucosa + Proper muscle	including rectum	260	90	epithelial organ	1	GI	138	237	244
Lungs	Parenchyma		540		epithelial organ	1	Lungs	197	395	470
Lungs	Pulmonary blood	(plus arterial and venous blood)	425		epithelial organ	1	Lungs	290	530	700
Kidneys	Renal cortex	2	217		epithelial organ		Others	133	203	228
Kidneys	Medulla		77.5		epithelial organ		Others	47	72	82
Pancreas			100		epithelial organ		Others	60	120	140
Skin	Epidermis		100		epithelial organ	1	Skin	56	85	120
Skin	Dermis		2500		epithelial organ	1	Skin	764	2215	3180
Salivary glands		(3 prs.)	85		epithelial organ		Others	44	70	85
Urinary bladder			45		epithelial organ		Others	25	40	50
Testes		2	35		epithelial organ		Others	2	0	35
Bronchial tree			30		epithelial organ	1	Lungs	13.15	24.66	30
Larynx			28		epithelial organ	1	Lungs	12	19	28
Breasts		2	26		epithelial organ		Others	15	500	25
Thyroid			20		epithelial organ		Others	7.9	17	20
Prostate gland			16		epithelial organ		Others	1.6	0	17
Ureters		2	16		epithelial organ		Others	7	15	16
Adrenal glands		2	14		epithelial organ		Others	7	13	14
Gallbladder			10		epithelial organ		Others	4.4	8	10
Trachea			10		epithelial organ	1	Lungs	4.5	8	10
Urethra			10		epithelial organ		Others	3	3	10
Pituitary gland			0.6		epithelial organ		Others	0.35	0.6	0.6
Pineal gland			0.18		epithelial organ		Others	0.08	0.15	0.18
Parathyroid glands		4	0.12		epithelial organ		Others	0.08	0.15	0.18
Connective tissue		Separable	1600		connective		Others	701.37	1315.07	1600
Periarticular tissue		(total)	900		connective		Others	394.52	739.73	900
Cartilage		(skeletal)	1100		connective		Others	820	900	1100
Skeletal Muscles			28000		muscle fiber		Others	11000	17500	28500
Heart		(without blood)	330		muscle fiber		Others	140	250	330
Tongue			70		muscle fiber		Others	32	60	73
Adipose tissue			15000		adipose tissue		Others	7500	19000	14500
Brain			1400		CNS		Others	1300	1300	1450
Spinal cord			30		CNS		Others	13	25	30
Eyes		2	15		CNS		Others	12	15	15
Epididymes					epithelial organ		Others	1.6	0	17
Ovaries		2			epithelial organ		Others	0	11	0
Fallopian tubes		2			epithelial organ		Others	0	2.1	0
Uterus					epithelial organ		Others	0	80	0
Yellow marrow		Marrow inactive			adipose tissue		Others	630	1800	2480
Bone			5000		extracellular solids			2300	4000	5500
GI content		(food+digestive fluids)	1000		extracellular fluids			420	830	900
Teeth			46		extracellular solids			30	130	150
Urinary bladder contents			100		extracellular fluids			44	82	100
cerebrospinal fluid			120		extracellular fluids			53	99	120
Hair			20		extracellular solids			9	16	20
Gallbladder's content		(bile)	62		extracellular fluids			27	51	62
Fingernails and toenails			3		extracellular solids			1.32	2.47	3

## Sheet: Myeloid_cells
Source	cell_type	tissue	subtissue	location	specie	population	method	original area [mu^2]	thickness [mu]	cells_per_area	sem_cells_area	ratio_of_target_to_anchor	sem_ratio_of_target_to_anchor	anchor_cells	anchor_cells_sem	anchor_density	anchor_density_sem	total_target_cells	total_target_cells_sem	relevant_tissue_volume	relevant_tissue_volume_sem	target_cells_density_per_g	target_cells_density_sem	comment
Gates 1961	Kupffer cells	Liver			human	healthy tissues from patients	histology															20000000	500000	The same derivation we did in Sender & Milo 2021. combining data regarding the fraction of Kupffer cells compared to stallete cells
Stone et al. 1992	Alveolar macrophages	Lungs	Parenchyma		human	healthy tissues from patients	histology											12000000000	4000000000	500	100	24000000	9000000	total volume of 8.2 cm^3 in alveolar macrophages
Crapo et al. 1982	Alveolar macrophages	Lungs	Parenchyma		human	healthy tissues deceased	histology											46000000000	10000000000	500	100	92000000	34000000
Ogawa et al. 2000	Macrophage	Red marrow			human	healthy tissues deceased	histology					0.083	0.017	1000000000000	400000000000			80000000000	30000000000	1170		70000000	30000000	our of total BM cellularity
Lee et al. 1988	Macrophage	Red marrow		Blood islands	human	healthy tissues deceased	histology					0.067	0.03	600000000000				40000000000	20000000000	1170		30000000	10000000	range of 5-30 erthroid cells per island (one macrophages)
Lyck et. al.2019	Microglia	Brain			human	healthy tissues deceased	Immunohistochemistry															8000000	600000	calculated the density from the number estimates and the volume estimates (per donor)
Pelvig et al. 2008	Microglia	Brain			human	healthy	histology					0.06	0.01	90000000000	10000000000			5000000000	1000000000	1450	100	8000000	600000	used their fraction as their total numbers seems low compared to Azvedo's
Morgan-Bathke et al. 2017	Macrophage	Adipose tissue		abdominal, femoral	human	obease (BMI=32)	histology															130000	12000	values taken from the CD68+ population (macrophages)
Morgan-Bathke et al. 2017	Macrophage	Adipose tissue		abdominal, femoral	human	obease (BMI=32)	histology					0.154	0.016	50000000000	20000000000			8000000000	4000000000	15000		500000	200000	same paper, but given as ratio to adipocytes
Halme et al. 1984	Macrophage	Connective tissue		Peritoneal liquid	human	women	FACS													10	5	2000000	400000	changes with the phases of the menstrual cycle
McGovern et al. 2014	Demal macrophages	Skin		whole skin	human	healthy women	FACS					0.056	0.009	19000000000	10000000000			1100000000	580000000	555		1900000	1100000	reference are dermal fibroblast
McGovern et al. 2014	CD1a+ Dendritic cells	Skin		whole skin	human	healthy women	FACS					0.059	0.0065	19000000000	10000000000			1100000000	600000000	555		2000000	1100000	reference are dermal fibroblast
Bauer et al. 2001	Langerhans cells	Skin	Epidermis		human	healthy women	histology															23000000	5000000	calcuated from areal density and thickness of epidermis measured as 60 micron
Singh et al. 2019	Macrophage	Kidneys	Renal cortex		human	tumor-remote regions	Multiplex	1000000	0	7	0.4											700000	40000	calcuated from the density of all cells (translated from areal to volume) and the fraction of macrophages
Singh et al. 2019	Macrophage	Kidneys	Medulla		human	tumor-remote regions	Multiplex	1000000	0	59.5	3.4											6000000	340000	calcuated from the density of all cells (translated from areal to volume) and the fraction of macrophages
Schmidt et al. 1993	Macrophage	Skeletal Muscles		adbominal	human	healthy	histology	1000000	8	13	3.1											720000	170000	taken only the meausrments from skeletal muscles and not the eye muscles
Azzawi et al. 1997	Macrophage	Heart			human	healthy tissues deceased	histology	100000	3	1	0.5											770000	380000	given per HPF without area size, asumed similar to previous paper
Gualdron-Lopez et al. 2021	Macrophage	Spleen			human	transplantation donors	FACS					0.001	0			1400000000						1400000	410000	relative to all leukocytes (almost everything but RBCs) in the spleen, used the density found in the lymphocytes analysis
Gualdron-Lopez et al. 2021	Dendritic cells	Spleen			human	transplantation donors	FACS					0.0033	0.0011			1400000000						4400000	1500000	relative to all leukocytes (almost everything but RBCs) in the spleen, used the density found in the lymphocytes analysis
Nagashima et al. 1996	Lamina propria macrophages	Stomach	LP		human	healthy tissues from patients	histology					0.01	0.004	20000000000	4000000000			200000000	80000000	50	20	3000000	2000000	data given as ratio to the epithelial cells above
Nagashima et al. 1996	Lamina propria macrophages	SI	LP	duodenum	human	healthy tissues from patients	histology					0.009	0.001	7000000000	2000000000			70000000	20000000	8	2	8000000	3000000	data given as ratio to the epithelial cells above
Nagashima et al. 1996	Lamina propria macrophages	SI	LP	ileum, jejunum	human	healthy tissues from patients	histology					0.009	0.002	100000000000	30000000000			1000000000	400000000	120	13	8000000	3000000	data given as ratio to the epithelial cells above
Nagashima et al. 1996	Lamina propria macrophages	Colon	LP	Colon	human	healthy tissues from patients	histology					0.07	0.001	50000000000	20000000000			4000000000	2000000000	51	12	70000000	30000000
Nagashima et al. 1996	Lamina propria macrophages	Colon	LP	Rectum	human	healthy tissues from patients	histology					0.06	0.006	7000000000	3000000000			400000000	200000000	7	1	60000000	30000000
Van Furth & Dulk	Macrophage	Spleen			mouse							0.025	0.0075			1500000000	300000000					40000000	10000000
Greer et al. 2004	Monocyte	Lymph nodes			mouse							0.004	0.001			1000000000						4000000	1000000	density of LN cells taken from non-human
Kumar et al. 2015	Macrophage	Lymph nodes			mouse	healthy	FACS					0.01	0.001			1000000000						10000000	1000000
Kumar et al. 2015	Dendritic cells	Lymph nodes			mouse	healthy	FACS					0.006	0.001			1000000000						6000000	1000000
Lee et al. 1985	Macrophage	Bone marrow			mouse	healthy	Absorption Indirect Binding Assay															60000000	6000000
Lee et al. 1985	Macrophage	Lungs			mouse	healthy	Absorption Indirect Binding Assay															10000000	2000000
Lee et al. 1985	Macrophage	Kidneys	Renal cortex		mouse	healthy	Absorption Indirect Binding Assay															20000000	5000000
Lee et al. 1985	Macrophage	Testes			mouse	healthy	Absorption Indirect Binding Assay															10000000	2000000
Lee et al. 1985	Macrophage	Urinary bladder			mouse	healthy	Absorption Indirect Binding Assay															3000000	0
Lee et al. 1985	Macrophage	Adrenal glands			mouse	healthy	Absorption Indirect Binding Assay															10000000	3000000
Lee et al. 1985	Macrophage	Stomach	LP		mouse	healthy	Absorption Indirect Binding Assay															10000000	3000000
Lee et al. 1985	Macrophage	SI	LP		mouse	healthy	Absorption Indirect Binding Assay															10000000	3000000
Lee et al. 1985	Macrophage	Colon	LP		mouse	healthy	Absorption Indirect Binding Assay															20000000	3000000
Lee et al. 1985	Macrophage	Lymph nodes		Cervical	mouse	healthy	Absorption Indirect Binding Assay															20000000	5000000
Lee et al. 1985	Macrophage	Lymph nodes		Mesenteric	mouse	healthy	Absorption Indirect Binding Assay															30000000	6000000
Lee et al. 1985	Macrophage	SI	Peyer's patches		mouse	healthy	Absorption Indirect Binding Assay															20000000	4000000
Lee et al. 1985	Macrophage	Thymus			mouse	healthy	Absorption Indirect Binding Assay															10000000	3000000
Lee et al. 1985	Macrophage	Spleen			mouse	healthy	Absorption Indirect Binding Assay															50000000	2000000
Lee et al. 1985	Macrophage	Liver			mouse	healthy	Absorption Indirect Binding Assay															16000000	3000000
Crocker & Gordon, 1985	Macrophage (resident BM)	Red marrow			mouse	healthy	Isolation of hematopoietic clusters					0.009						300000		0.023	0.002	10000000	900000
Kaur et al. 2018	Macrophage	Red marrow			mouse	healthy												600000		0.0115	0.001	50000000	5000000	using Lee et al. 1985 oran mass
Kaur et al. 2018	Macrophage	Red marrow			mouse	healthy												3000000	1000000	0.11	0.02	20000000	4000000	using Lee et al. 1985 oran mass
Kaur et al. 2018	Monocyte	Red marrow			mouse	healthy												3000000	1000000	0.11	0.02	20000000	4000000	using Lee et al. 1985 oran mass
Wang et al. 2020	Monocyte	Spleen			human	healthy tissues from old patients	Imaging Mass Cytometric Analysis	250000	0	106		0.03	0.005			1400000000						42000000	8500000
Wang et al. 2020	Macrophage	Spleen			human	healthy tissues from old patients	Imaging Mass Cytometric Analysis	250000	0	891		0.26	0.01			1400000000						200000000	44000000	from supp fig, CD11b+ . We take a diameter of 18 micron
Wang et al. 2020	Dendritic cells	Spleen			human	healthy tissues from old patients	Imaging Mass Cytometric Analysis	250000	0	374		0.11	0.01			1400000000						94000000	18000000	from supp fig, CD11c+ . We take a diameter of 16 micron
Sender & Milo 2021	Monocyte	Blood			human	healthy	integration of blood count															550000	80000	Averging 5 sources
Freudenthal and Steinman, 1990	Dendritic cells	Blood			human	healthy	FACS					0.003	0.002			35000000000	1750000000	105000000	7.01966e+07	5250		20000	13400	range given as 0.1-1% of total mononuclear blood cells
Hanifa et al. 2009	Dendritic cells	Skin	Dermis		human	healthy	histology	1000000	300	1470	270											4700000	870000	thickness of sample not given directly, assumed 300 microns based on Hanifa et al. 2012
Hanifa et al. 2009	Macrophage	Skin	Dermis		human	healthy	histology	1000000	300	930	250											3000000	810000	thickness of sample not given directly, assumed 300 microns based on Hanifa et al. 2012
Chang et al. 2013	Dendritic cells	Lymph nodes			human	healthy intra-mammary lymph nodes	histology					0.013	0.004			2000000000						26000000	8000000	Percentage dendritic cells (DCs) out of all T cells, DCs, and other hematoxylin-stained cells identified in a node (%DCs)

## Sheet: Granulocytes
Source	cell_type	tissue	subtissue	location	specie	population	method	original area [mu^2]	thickness [mu]	cells_per_area	sem_cells_area	ratio_of_target_to_anchor	sem_ratio_of_target_to_anchor	anchor_cells	anchor_cells_sem	anchor_density	anchor_density_sem	total_target_cells	total_target_cells_sem	relevant_tissue_volume	relevant_tissue_volume_sem	target_cells_density_per_g	target_cells_density_sem	comment
Sender & Milo 2021	Neutrophil	Blood			human	healthy	integration of previous studies											21000000000	1000000000	5200		4000000	190000
Sender & Milo 2021	Neutrophil	Bone Marrow	mitotic pool		human	healthy	integration of previous studies											180000000000	30000000000	1170		150000000	26000000
Sender & Milo 2021	Neutrophil	Bone Marrow	post-mitotic pool		human	healthy	integration of previous studies											420000000000	60000000000	1170		360000000	51000000
Sender & Milo 2021	Neutrophil	other		marginal pool	human	healthy	integration of previous studies											21000000000	1000000000
Dhesi et al. 1984	Neutrophil	Colon	LP		human	healthy	histology											250000000	190000000	186	22	1300000	1000000	estimates based on the density of plasma cells from other studies, using the ratio of neurtrophils to plasma cells from Dhesi
Gualdron-Lopez et al. 2021	Neutrophil	Spleen		red pulp	human	transplantation donors	FACS					0.179	0.035		2000000000	100000000		40000000000	9900000000	150	20	300000000	55000000	fraction of leukocytes (almost everything but RBCs)
Liang et al. 2015	Neutrophil	Skeletal Muscles			macaques		FACS					0.002	0.0002		700000	100000		40000000	7900000	28500	3000	1000	200	fraction out of live cells
Lok et al. 2019	Neutrophil	Lymph nodes			human		FACS					0.0081	0.0038		650000000	80000000		1200000000	590000000	225	30	5300000	3000000	fraction out of live cells, averaged over three LN
Banat et al. 2015	Neutrophil	Lungs	Parenchyma		human	healthy	histology					0.0081	0.001	300000000000				2000000000	1200000000	540		3.7037e+06	2.22222e+06	fraction of cells, total cells taken from Travaglini et al. 2020
Donohue et al. 1958 + Harrison 1962 + Greer 2004	Eosinophil	Bone Marrow	mitotic pool		human		integration					0.01	0.004	1000000000000	350000000000			9800000000	5200000000	1170		8300000	4500000	the anchor is all nucleated cells in the BM
Donohue et al. 1958 + Harrison 1962 + Greer 2004	Eosinophil	Bone Marrow	non mitotic pool		human		integration					0.021	0.007	1000000000000	350000000000			22000000000	11000000000	1170		19000000	9000000	the anchor is all nucleated cells in the BM
Walle & Parawaresch 1979	Eosinophil	Bone Marrow	non mitotic pool		human	old cancer patients	labeling study + model											9600000000	2800000000	1170		8200000	2400000
Walle & Parawaresch 1979	Eosinophil	Blood			human		Blood count											930000000	200000000	5200	500	180000	33000
Sevitt 1955	Eosinophil	Spleen			human													2300000000	780000000	150	20	16000000	4800000
Thorsby et al. 2000	Eosinophil	Thymus			rat		FACS					0.002				1500000000	100000000					3000000	200000	the anchor is total thymus cells. according to MIBI-TOF
Bischoff et al. 1996	Eosinophil	Colon	LP	lower GI	human	control	histology	1000000	5	258	26											20000000	2000000
DeBrosse et al. 2006	Eosinophil	Stomach	LP		human	children around age 10	histology	280000	5	2	1.5											500000	400000
DeBrosse et al. 2007	Eosinophil	SI	LP	Duodenum	human	children around age 10	histology	280000	5	9.6	5.3											2000000	1000000
DeBrosse et al. 2008	Eosinophil	SI	LP	Ileum	human	children around age 10	histology	280000	5	12.4	5.4											3000000	1000000
DeBrosse et al. 2009	Eosinophil	Colon	LP	Colon	human	children around age 10	histology	280000	5	18.3	7.5											4000000	2000000
DeBrosse et al. 2010	Eosinophil	Colon	LP	Rectum	human	children around age 10	histology	280000	5	8.3	5.9											2000000	1000000
Travaglini et al. 2020	Eosinophil	Lungs	Parenchyma		human		integration of histology					0.25	0.1	4600000000				1200000000	460000000	540		2.22222e+06	851852	based on Finkelstein et al. 1995 and Banat et al. 2015, anchor is all PMN, assuming neutriphil are more than half based on the previous study
Kato et al., 1998	Eosinophil	other			human																	0	0
Saad, 2011	Mast cell	Colon	LP		human	children	histology of bioposies	300000	5	16	7											4000000	2000000	two orders of magnitude more than in the epithleium
Bischoff et al. 1996	Mast cell	Colon	LP		human	control patients	histology of bioposies	1000000	5	206	18											10000000	1000000
Bischoff et al. 1996	Mast cell	SI	LP		human	control patients	histology of bioposies	1000000	5	206	18											10000000	1000000
Travaglini et al. 2020	Mast cell	Lungs	Parenchyma	alveolar parenchyma	human		derived from fraction of cells in histology											3000000000		500		6000000
Yang et al. 2018	Mast cell	Skin	Dermis	close to various locations (hair folliceles, nerve, muscle, adipose)	rat		histology of bioposies	100000	5	11	2.5											7000000	2000000	averaged over different locations
Rathod et al. 2018	Mast cell	Connective tissue		Gums	human	healthy control	histology of bioposies	1000000	5	98	6											7000000	400000
Carrol et al. 2002	Mast cell	Trachea		cartilaginous airways	human	healthy control	histology of bioposies	1000000	5	27	9											2000000	600000
Carrol et al. 2002	Mast cell	Bronchial tree		membranous airways	human	healthy control	histology of bioposies	1000000	5	155	21											10000000	1000000
Anderson et al. 2008	Mast cell	Trachea		central airways	human	healthy	histology of bioposies	1000000	3	160	48											10000000	4000000
Anderson et al. 2008	Mast cell	Bronchial tree		small airways	human	healthy	histology of bioposies	1000000	3	307	20											20000000	2000000
Anderson et al. 2008	Mast cell	Lungs	Parenchyma	alveolar parenchyma	human	healthy	histology of bioposies	1000000	3	398	73											30000000	6000000
Anderson et al. 2008	Mast cell	Lungs	Pulmonary blood	perivascular tissue	human	healthy	histology of bioposies	1000000	3	227	61											20000000	5000000
Jiang et al. 2002	Mast cell	Stomach	LP	Gastric carcinoma	human	cancer patients	histology of bioposies	30000	3.5	21												50000000		only results are given relative to a threshold to 21/0.03 mm2, we use this as some reference
Legere et al. 2020	Mast cell	Heart		atria	human	cardiac surgery patients	histology of bioposies	1000000	5	7	5											500000	300000	thickness not given. assumed 5 mu
Craig et al. 1986	Mast cell	Skin	Dermis	Keliod	human		histology of bioposies															3000000	100000	given as cells per mm^3 and tranformed by us to cm^3
Craig et al. 1986	Mast cell	Bronchial tree		epithelial	human		histology of bioposies															8000000	5000000	given as cells per mm^3 and tranformed by us to cm^3
Craig et al. 1986	Mast cell	Bronchial tree		subepithelial	human		histology of bioposies															20000000	3000000	given as cells per mm^3 and tranformed by us to cm^3
Craig et al. 1986	Mast cell	Lungs	Parenchyma	alveolar parenchyma (subepithelial)	human		histology of bioposies															30000000	10000000	given as cells per mm^3 and tranformed by us to cm^3
Craig et al. 1986	Mast cell	SI	LP	mucosa	human		histology of bioposies															20000000	3000000	given as cells per mm^3 and tranformed by us to cm^3
Craig et al. 1986	Mast cell	SI	Submucosa + Proper muscle	submucosa	human		histology of bioposies															9000000	2000000	given as cells per mm^3 and tranformed by us to cm^3
Gounaris et al. 2007	Mast cell	Colon	LP	polyps	human		histology of bioposies	30000	6	1.7	0.3											4000000	600000	field area was estimated based on supplemantry fig S5. assumed to represent both LP and submucosa
Gounaris et al. 2007	Mast cell	Colon	Submucosa + Proper muscle	polyps	human		histology of bioposies	30000	6	1.7	0.3											4000000	600000	field area was estimated based on supplemantry fig S5. assumed to represent both LP and submucosa
Brockmeyer et al. 2017	Mast cell	Connective tissue		Gums, oral squamous cell carcinoma	human	cancer patients	histology of bioposies	1000000	2	33.2												3000000		value is taken from the thershold cut-off for improving survival
Kallionpää et al. 2022	Mast cell	cNFs	neurofibromatosis	cutaneous neurofibromas	human	neurofibromatosis 1 patients		1000000	3	280	140											20000000	10000000
Lopez-Perez	Mast cell	Adipose tissue		omental white AT	human	obese, non Type 2 diabetes	FACS on stromal vascular fraction out of 2-2.5g sample															20000	10000	measurments of mast cells per g tissue
Lopez-Perez	Mast cell	Adipose tissue		subcutaneous white AT	human	obese, non Type 2 diabetes	FACS on stromal vascular fraction out of 2-2.5g sample															20000	10000	measurments of mast cells per g tissue
Mikhail et al. 1964	Mast cell	Skin	Dermis		human	healthy	histology of bioposies		25													7000000	800000	given per cube mm
Janssen et al. 2008	Mast cell	Skin	Dermis	average on proximal body sites and distal sites	human	healthy	histology of bioposies	1000000	4	92.5	21.9											7000000	2000000	10 layers all in the dermis
Greer 2004	Mast cell	Red marrow			human	healthy	Differential Counts of Bone Marrow Aspirate					0.001	0.0005	1000000000000	400000000000			1000000000	6.40312e+08	1170		854701	547276	out of total BM cellularity
Greer 2004	Basophil	Red marrow			human	healthy	Differential Counts of Bone Marrow Aspirate					0.001	0.0005	1000000000000	400000000000			1000000000	6.40312e+08	1170		854701	547276	out of total BM cellularity
Juhlin, 1963	Basophil	Red marrow			human	healthy	bone marrow smears					0.003	0.0003	1000000000000	400000000000			3000000000	1236931688	1170		2.5641e+06	1.05721e+06	out of total BM cellularity
Juhlin, 1963	Basophil	Blood			human	healthy	Blood count					0.005	0.0005			7000000	700000					35000	4949.75	out of total white blood count

## Sheet: Lymphocytes
Source	cell_type	tissue	subtissue	location	specie	population	method	original area [mu^2]	thickness [mu]	cells_per_area	sem_cells_area	ratio_of_target_to_anchor	sem_ratio_of_target_to_anchor	anchor_cells	anchor_cells_sem	anchor_density	anchor_density_sem	total_target_cells	total_target_cells_sem	relevant_tissue_volume	relevant_tissue_volume_sem	target_cells_density_per_g	target_cells_density_sem	comment
Apoil et al. 2017	T cells	Blood			human		Blood count															1433000	55.2206	density==1, ml->g
Apoil et al. 2017	B cells	Blood			human		Blood count															245000	13.9273	density==1, ml->g
Apoil et al. 2017	NK cells	Blood			human		Blood count															284000	18.5698	density==1, ml->g
Apoil et al. 2017	Plasma cells	Blood			human		Blood count															3400	0.476461	plasmablast, density==1, ml->g
Donohue et al. 1958	Lymphocytes	Red marrow			human		Fe59 method					0.046		1260000000000	400000000000			57960000000	18400000000	1170		4.95385e+07	1.57265e+07
Harrison 1962	Lymphocytes	Red marrow			human		Fe59 method					0.0425311		752500000000	34648232278			32004668050	1473628136	1170		2.73544e+07	1.25951e+06
Five studies	T cells	Red marrow			human		Biopsies and cryostat sections					0.539865	0.0947333			3.84464e+07	1.78381e+07			1170		2.07559e+07	1.02959e+07	see details in the subgroup and details tab
Five studies	B cells	Red marrow			human		Biopsies and cryostat sections					0.374327	0.064498			3.84464e+07	1.78381e+07			1170		1.43915e+07	7.12284e+06	see details in the subgroup and details tab
Five studies	NK cells	Red marrow			human		Biopsies and cryostat sections					0.0858087	0.0341687			3.84464e+07	1.78381e+07			1170		3.29904e+06	2.01709e+06	see details in the subgroup and details tab
Five studies	Plasma cells	Red marrow			human		morphlogical, flow cytometry									3.84464e+07	1.78381e+07	2543486329	1276226483	1170		2.17392e+06	1.09079e+06	see details in the subgroup and details tab
Wang et al. 2020 + 5 studies	T cells	Spleen			human	healthy tissues from old patients	Imaging Mass Cytometric Analysis + isolation, histology +					0.4	0.030811			1043000000	208600000			150		417200000	8.94145e+07	see details in the subgroup and details tab (density of spleenic cells according to Wang * 75% lymphocyte portion)
Wang et al. 2020 + 5 studies	B cells	Spleen			human	healthy tissues from old patients	Imaging Mass Cytometric Analysis + isolation, histology +					0.5	0.0277868			1043000000	208600000			150		521500000	1.08252e+08	see details in the subgroup and details tab (density of spleenic cells according to Wang * 75% lymphocyte portion)
Wang et al. 2020 + 5 studies	NK cells	Spleen			human	healthy tissues from old patients	Imaging Mass Cytometric Analysis + isolation, histology +					0.1	0.00840519			1043000000	208600000			150		104300000	2.26273e+07	see details in the subgroup and details tab (density of spleenic cells according to Wang * 75% lymphocyte portion)
Turesson 1976 + Wang et al. 2020	Plasma cells	Spleen			human	healthy tissues from old patients	Imaging Mass Cytometric Analysis + Ig markers					0.0044	0.0008			1400000000	280000000			150		6160000	1.665e+06
Mei et al. 2015 + Wang et al. 2020	Plasma cells	Spleen			human	healthy tissues from old patients	Imaging Mass Cytometric Analysis + flow cytometry					0.0066				1043000000	208600000			150		6883800	1376760
Bar et al. 1988	Lymphocytes	Lymph nodes			human	postmortem	DNA content per g															4.89247e+08	2.32803e+08	estimated from the DNA content per mg of samples of up until 1 day post mortem
Rosse et al. 1971	Lymphocytes	Lymph nodes		Cervical	guinea pig		DNA content per g (hemocytometer)															1800000000
Rosse et al. 1971	Lymphocytes	Lymph nodes		Mesenteric	guinea pig		DNA content per g (hemocytometer)															1400000000
Rosse et al. 1971	Lymphocytes	Lymph nodes		Axillary	guinea pig		DNA content per g (hemocytometer)															1500000000
Rosse et al. 1971	Lymphocytes	Lymph nodes		Popeliteal	guinea pig		DNA content per g (hemocytometer)															1300000000
Everett et al. 1964	Lymphocytes	Lymph nodes		Mesenteric	rat		DNA content per g (colorimetric method)															1100000000
Monden et al. 1959	Lymphocytes	Lymph nodes		Cervical	rat		DNA content per g (Schneider method)															1150000000
Monden et al. 1959	Lymphocytes	Lymph nodes		Mesenteric	rat		DNA content per g (Schneider method)															1920000000
Monden et al. 1959	Lymphocytes	Lymph nodes		Axillary	rat		DNA content per g (Schneider method)															1150000000
Monden et al. 1959	Lymphocytes	Lymph nodes		Popeliteal	rat		DNA content per g (Schneider method)															1150000000
Pabst and Trepel 1975	Lymphocytes	Lymph nodes		Paraaortal LN	piglet		DNA content per g (colorimetric method)															1030000000
Away 1962	Lymphocytes	Lymph nodes		Mesenteric	rat		DNA content per g (hemocytometer)															2300000000
Battaglia et al. 2003 & Backteman et al. 2012	T cells	Lymph nodes			human		Flow cytometry					0.495125	0.0359277											values are relative to total cells in LN
Battaglia et al. 2003 & Backteman et al. 2012	B cells	Lymph nodes			human		Flow cytometry					0.342125	0.0251157											values are relative to total cells in LN
Battaglia et al. 2003 & Backteman et al. 2012	NK cells	Lymph nodes			human		Flow cytometry					0.01275	0.00141686											values are relative to total cells in LN
Turesson 1976 & Mei et al. 2015	Plasma cells	Lymph nodes			human		Flow cytometry					0.00130763	0.00117956											values are relative to total cells in LN
Marušić et al. 1988, Weerkamp et al. 2005, Westerman & Pabst 1992	T cells	Thymus			human		Immunohistochemistry, cell suspension, flow cytometry					0.995		2000000000	1000000000			1990000000	995000000	25		79600000	39800000	Data was scaraced. We combined two studies using regressionm. see detailed tab\
Marušić et al. 1988, Weerkamp et al. 2005, Westerman & Pabst 1992	B cells	Thymus			human		Immunohistochemistry, cell suspension, flow cytometry					0.005		2000000000	1000000000			10000000	5000000	25		400000	200000	Data was scaraced. We combined two studies using regressionm. see detailed tab\
Curry et al. 2000	Lymphocytes	Liver			human		biopsy for lymphocyte isolation															10000000	6000000	biopsy mass range 110-345 mg, lymph number range 2.5-6\ x10^6
Five studies	T cells	Liver			human		Flow cytometry, immunohistochemical					0.503812	0.0988898											see details in the subgroup and details tab (density of spleenic cells according to Wang * 75% lymphocyte portion)
Five studies	B cells	Liver			human		Flow cytometry, immunohistochemical					0.118514	0.0355593											see details in the subgroup and details tab (density of spleenic cells according to Wang * 75% lymphocyte portion)
Five studies	NK cells	Liver			human		Flow cytometry, immunohistochemical					0.377675	0.133521											see details in the subgroup and details tab (density of spleenic cells according to Wang * 75% lymphocyte portion)
Purwar et al. 2011	T cells	Lungs			human		Histology	250000	12													9400000	200000	study gives values in mm^3
Carpenter et al. 2017 & Purwar et al. 2011	B cells	Lungs			human		Flow cytometry					0.126757	0.0250892			9400000	200000					1.19151e+06	237197	from T:B ratios
Dogra et al. 2020 & Purwar et al. 2011	NK cells	Lungs			human		Flow cytometry					0.141782	0.0729167			1.07884e+07	310262					1.5296e+06	787880	NK out of all lymphocytes
Travaglini et al. 2020	Plasma cells	Lungs			human		Histology									2000000000	600000000			540		3.7037e+06	1.11111e+06	based on Banat et al. 2015, assumed uncertainty is ~30%
Clark et al. 2006	T cells	Skin			human		Flow cytometry	100000000	1110000	140000						21090000000	2882308103			2600		8.11154e+06	1.10858e+06	averaged over sun exposed and not sun exposed
Westerman and Pabst 1992 & Clark et al. 2006	B cells	Skin			human		Flow cytometry					0.025641	0.01			8.11154e+06	1.10858e+06			2600		207988	85951.7	based on >95% lymphocytes are T cells in the skin
Wilson et al. 2019	Plasma cells	Skin		whole skin	human	keloidalis skin	FACS					0.0002	0.0001	153495000000	40261644278			30699000	1.73334e+07	2500		12279.6	6933.36	reference are nucleated cells of the skin, the original values are lognormal with a geometrical
Cerf-Benasuss & Guy-Grand + Crowe & Marsh	T cells	SI	Epithelium		human		Histology					0.0825	0.0125	120000000000	1.9799e+10			9900000000	2217667694	165.206	23.379	5.99252e+07	1.5878e+07	using the ratio of epithelial to T cells from the first paper + a factor 2 due to overestiamtion based on the second. Epithelial cells were taken from Sender & Milo 2021
Cerf-Benasuss & Guy-Grand + Crowe & Marsh	T cells	Colon	Epithelium		human		Histology					0.025	0.005	60000000000	20000000000			1500000000	5.83095e+08	75.0729	16.4197	1.99806e+07	8.91205e+06	using the ratio of epithelial to T cells from the first paper + a factor 2 due to overestiamtion based on the second. Epithelial cells were taken from Sender & Milo 2021
Preza et al. 2015	T cells	Colon	LP		human		Immunohistochemistry															50000000	9500000	average over colon and rectum. densities are given per mm^3 converted to per g
Preza et al. 2015	T cells	Colon	Lymphocyte aggregate		human		Immunohistochemistry															100000000	25000000	average over colon and rectum. densities are given per mm^3 converted to per g
Ensary et al. 1993	T cells	Colon	Epithelium		human		computer assisted morphometric analysis & immunohistochemistry	10000	268	37.3826	3.13479											1.34122e+07	1.12471e+06	measured for rectal mucosa
Ensary et al. 1993	T cells	Colon	LP		human		computer assisted morphometric analysis & immunohistochemistry	10000	210	93.9248	7.83795											4.30058e+07	3.58881e+06	measured for rectal mucosa
Ensary et al. 1993	Plasma cells	Colon	LP		human		computer assisted morphometric analysis & immunohistochemistry	10000	210	330	30											1.51099e+08	1.37363e+07	measured for rectal mucosa
Dillon et al. 2019	T cells	SI	LP		human	young adults	Flow cytometry															9.87992e+06	1.72236e+06	assumed similar cd4+ to cd8+ as in colon for it both were measured
Dillon et al. 2019	T cells	Colon	LP		human	young adults	Flow cytometry															2.57501e+06	737466	sum of cd4+ and cd8+
Brandtzaeg and Baklien 1976	Ig+ cells	SI	LP		human		Ig staining	3000	727.5	86.5	64.3953											3.81091e+07	2.83705e+07	averging over ilum and jejunum values
Brandtzaeg and Baklien 1976	Ig+ cells	Colon	LP		human		Ig staining	3000	500	143	58											9.16667e+07	3.71795e+07
MacDonald et al. 1987	T cells	SI	Peyer's Patch		human	in children (with GIT problems)	isolation + immunocytochemistry					0.53317	0.044226			170000000	21000000					9.06388e+07	1.34866e+07	Proportion were normalized to 1 because density is give for total lymphocytes
MacDonald et al. 1987	B cells	SI	Peyer's Patch		human	in children (with GIT problems)	isolation + immunocytochemistry					0.454545	0.0651106			170000000	21000000					7.72727e+07	1.46162e+07	Proportion were normalized to 1 because density is give for total lymphocytes
MacDonald et al. 1987	Ig+ cells	SI	Peyer's Patch		human	in children (with GIT problems)	isolation + immunocytochemistry					0.012285	0.00614251			170000000	21000000					2.08845e+06	1.07562e+06	Proportion were normalized to 1 because density is give for total lymphocytes
MacDonald et al. 1987	T cells	Colon	LP		human	in children (with GIT problems)	isolation + immunocytochemistry					0.421053	0.0421053			85000000	10000000					3.57895e+07	5.52607e+06	Proportion were normalized to 1 because density is give for total lymphocytes
MacDonald et al. 1987	B cells	Colon	LP		human	in children (with GIT problems)	isolation + immunocytochemistry					0.294737	0.0736842			85000000	10000000					2.50526e+07	6.922e+06	Proportion were normalized to 1 because density is give for total lymphocytes
MacDonald et al. 1987	Ig+ cells	Colon	LP		human	in children (with GIT problems)	isolation + immunocytochemistry					0.284211	0.0315789			85000000	10000000					2.41579e+07	3.90929e+06	Proportion were normalized to 1 because density is give for total lymphocytes
Bartnik et al. 1980	T cells	Colon	LP		human		isolation					0.52	0.02	2410666667	8.03556e+08			1253546667	4.20621e+08	50.5715	12.3671	2.38343e+07	9.89607e+06
Bartnik et al. 1980	B cells	Colon	LP		human		isolation					0.26	0.01	2410666667	8.03556e+08			6.26773e+08	2.10311e+08	50.5715	12.3671	1.19171e+07	4.94803e+06	"null" lymphocytes, without Ig or CD3+ assumed to be B cells
Apostoaei and Trabalka 2012, MacDonald 2008, Lie 2020 + MacDonald 1987	T cells	SI	LP		human		caclualtion of follicels lymphocytes					0.539801	0.05	12866531382	9953949228			6945366443	5411527348	128.794	17.8607	5.18522e+07	4.10359e+07	calculated the number of lymphocytes in aggregates and assumed theire relation based on MacDonald 1987. See details in the relevant tab
Apostoaei and Trabalka 2012, MacDonald 2008, Lie 2020 + MacDonald 1987	B cells	SI	LP		human		caclualtion of follicels lymphocytes					0.460199	0.05	12866531382	9953949228			5921164940	4625751300	128.794	17.8607	4.42058e+07	3.50744e+07	calculated the number of lymphocytes in aggregates and assumed theire relation based on MacDonald 1987. See details in the relevant tab
Apostoaei and Trabalka 2012, MacDonald 2008, Lie 2020 + MacDonald 1987	T cells	Colon	LP		human		caclualtion of follicels lymphocytes					0.539801	0.05	6411917905	4795571854			3461159665	2608431259	57.2874	12.4428	5.80937e+07	4.55631e+07	calculated the number of lymphocytes in aggregates and assumed theire relation based on MacDonald 1987. See details in the relevant tab
Apostoaei and Trabalka 2012, MacDonald 2008, Lie 2020 + MacDonald 1987	B cells	Colon	LP		human		caclualtion of follicels lymphocytes					0.460199	0.05	6411917905	4795571854			2950758240	2230082088	57.2874	12.4428	4.95269e+07	3.89458e+07	calculated the number of lymphocytes in aggregates and assumed theire relation based on MacDonald 1987. See details in the relevant tab
Apostoaei and Trabalka 2012, MacDonald 2008, Lie 2020 + MacDonald 1987	T cells	SI	Peyer's Patch		human		caclualtion of follicels lymphocytes					0.539801	0.05	1911985144	1454587138			1032091483	7.90986e+08	19.2308		5.16046e+07	3.95493e+07	calculated the number of lymphocytes in aggregates and assumed theire relation based on MacDonald 1987. See details in the relevant tab
Apostoaei and Trabalka 2012, MacDonald 2008, Lie 2020 + MacDonald 1987	B cells	SI	Peyer's Patch		human		caclualtion of follicels lymphocytes					0.460199	0.05	1911985144	1454587138			8.79894e+08	6.76192e+08	19.2308		4.39947e+07	3.38096e+07	calculated the number of lymphocytes in aggregates and assumed theire relation based on MacDonald 1987. See details in the relevant tab
Magri et al. 2017	Plasma cells	SI	LP		human		Immunofluorescence Analysis	1000000	3	1162.16	182.432											1.01588e+08	1.59469e+07	estimated from IgA plasma cells being 74% of the population
Magri et al. 2017	Ig+ B cells	SI	LP		human		Immunofluorescence Analysis	1000000	3	22.2222	8.33333											1.9425e+06	728438	estimated from B cells Iglambda+ being 36% of the population
Magri et al. 2017	Ig+ B cells	SI	Lymphocyte aggregate		human		Immunofluorescence Analysis	1000000	3	1022.22	152.55											8.93551e+07	1.33348e+07	estimated from B cells Iglambda+ being 36% of the population
Nair et al. 2015	Ig+ B cells	SI	LP		human		Flow Cytometery					0.29454	0.14727			6.22207e+07	3.17393e+07					1.83265e+07	1.30904e+07	based on the fraction of Ig+ B cells out of all antibody secreting cells
Dogra	NK cells	SI			human		Flow cytometry					0.02	0.01							592.808	129.224			tp be calculated based on the total population of the SI or colon
Dogra	NK cells	Colon			human		Flow cytometry					0.02	0.01							379.364	93.1489			tp be calculated based on the total population of the SI or colon
Engeset et al. 1973 + Westerman & Pabst 1992	T cells	Lymph vessels			human		Cannulation + cell count					0.8	0.05			179000	48500					143200	39818.9	subpopulations according to Westerman and Pabst 1992 (averaged on Afferent abd Efferent)
Engeset et al. 1973 + Westerman & Pabst 1992	B cells	Lymph vessels			human		Cannulation + cell count					0.075	0.03			179000	48500					13425	6486.01	subpopulations according to Westerman and Pabst 1992 (averaged on Afferent abd Efferent)
Engeset et al. 1973 + Westerman & Pabst 1992	NK cells	Lymph vessels			human		Cannulation + cell count					0.05	0.03			179000	48500					8950	5892.16	subpopulations according to Westerman and Pabst 1992 (averaged on Afferent abd Efferent)
Engeset et al. 1974 + Westerman & Pabst 1992	T cells	Lymph vessels			human		Cannulation + cell count					0.8	0.05			163000	53000					130400	43176.2	subpopulations according to Westerman and Pabst 1992 (averaged on Afferent abd Efferent)
Engeset et al. 1974 + Westerman & Pabst 1992	B cells	Lymph vessels			human		Cannulation + cell count					0.075	0.03			163000	53000					12225	6301.8	subpopulations according to Westerman and Pabst 1992 (averaged on Afferent abd Efferent)
Engeset et al. 1974 + Westerman & Pabst 1992	NK cells	Lymph vessels			human		Cannulation + cell count					0.05	0.03			163000	53000					8150	5561.89	subpopulations according to Westerman and Pabst 1992 (averaged on Afferent abd Efferent)
Tauer et al. 2022	Lymphocytes	Adipose tissue			human		Isolation of SVF cells ->Flow cytometry,					0.174	0.02			460000	98149.5					80040	19398.4	taken the svf cells as anchor. assumed hematopoietic, non macro/mono cells are lymphs
Dykstra et al. 2020 + Laparra et al. 2019	Lymphocytes	Adipose tissue			human		Isolation of SVF cells ->Flow cytometry,					0.26	0.09			560000	50000					145600	52049.6	taken the svf cells as anchor. Used the cd45+ fraction and lymphocyte fraction from Laparra
Laparra et al. 2019	T cells	Adipose tissue			human		FACS					0.89	0.21											to be calculated from the total lymphocytes density
Laparra et al. 2019	B cells	Adipose tissue			human		FACS					0.01	0.007											to be calculated from the total lymphocytes density
Laparra et al. 2019	NK cells	Adipose tissue			human		FACS					0.06	0.016											to be calculated from the total lymphocytes density
Palming et al. 2006	Plasma cells	Adipose tissue			human		Immunohistochemistry					0.08	0.04			510000	102406					40800	21983.6	anchor are svf cells
Singh et al. 2019	T cells	Kidneys	Renal Cortex		human	tumor-remote regions	Multiplex	1000000	0	42	2.4											5250000	300000	assumed multiplex width is negligable
Singh et al. 2019	B cells	Kidneys	Renal Cortex		human	tumor-remote regions	Multiplex	1000000	0	49	2.8											6125000	350000	assumed multiplex width is negligable
Singh et al. 2019	T cells	Kidneys	Medulla		human	tumor-remote regions	Multiplex	1000000	0	45.5	2.6											5687500	325000	assumed multiplex width is negligable
Singh et al. 2019	B cells	Kidneys	Medulla		human	tumor-remote regions	Multiplex	1000000	0	7	0.4											875000	50000	assumed multiplex width is negligable
Schmidt et al. 1993	T cells	Skeletal Muscles		adbominal	human	healthy	histology	1000000	8	4	0.447214											250000	27950.8	taken only the meausrments from skeletal muscles and not the eye muscles
Schmidt et al. 1993 + Liang et al 2015	B cells	Skeletal Muscles		adbominal	human	healthy	histology + flow cytometry					0.04	0.02			250000	27950.8					10000	5123.48	based on the fraction of B/NK to T cells in Macaques from Liang
Schmidt et al. 1993 + Liang et al 2015	NK cells	Skeletal Muscles		adbominal	human	healthy	histology + flow cytometry					0.1	0.05			250000	27950.8					25000	12808.7	based on the fraction of B/NK to T cells in Macaques from Liang
Berry et al. 2021	T cells	Brain			human		Immunohistology	100000000	6	140	18.1											100000	12928.6	measured per cm^2
Berry et al. 2021	B cells	Brain			human		Immunohistology	100000000	6	14	1.7											10000	1214.29	measured per cm^2
Bergmann et al. 2015 & Pinto et al. 2016	T cells	Heart			human		Immunohistochemistry					0.04	0.005	504000000	216000000			20160000	9000000	330		61090.9	27272.7	anchor are total Leukocytes
Bergmann et al. 2015 & Pinto et al. 2016	B cells	Heart			human		Immunohistochemistry					0.1	0.01	504000000	216000000			50400000	2.21802e+07	330		152727	67212.7	anchor are total Leukocytes

## Sheet: Lymph_subgroups_and_details
Bone marrow
	Rego et al. 1988 (Biopsy)	taken from >15 age group		Thaler et al. 1989 (cryostat sections)	Zhang et al. 2006 (		Clark et al. 1986 (biopsy)
		in lymphoid window	std		nucleated BM	in lymphoid window	sem		Dogra et al. 2020 (FACS)	Dogra IQR range	mean before correction	std	mean
	T cells	0.348	0.0221359		0.09	0.366	0.0236881	0.22			0.567255	0.0947333	0.539865
	B cells	0.336	0.0189737		0.015	0.253	0.0473762	0.11			0.393319	0.064498	0.374327
	NK cells	0.044	0.00316228			0.038	0.0053033		0.18	9%-29%	0.0394261	0.0341687	0.0858087
	monocytes	0.049	0.00316228
	CD33+/CD34- or CD34+/CD33-	0.14	0.00632456
		x10^9 estimated plasma cells	lower	upper	trepel	plasma/lymph	new_estimate
	CD19+	0.563976	0.335226	0.721485	50000000000	0.0112795	1.12082e+08
	CD19-	0.199884	0.136129	0.357374	50000000000	0.00399768	3.97242e+07
	total	0.76386		0.986598	50000000000	0.0152772	151806645
		mean	sem
Brynjolfsson et al. 2017	% PC out of BMNC	0.004	0.0006
	total PC	4025000000	1557229611
plasma		mean	sem	method
	Steiner and Pearson 1966	4025000000	1466826000	morphplogical
	Mei et al. 2015	151806645	188130905	Flow cytometry
	Halliley et al. 2015	2000000000	950000000	Flow cytometry
	Brynjolfsson et al. 2017	4025000000	1557229611	Flow cytometry
	Terstappen et al. 1990	2515625000	201250000	Flow cytometry
	mean	2543486329	1276226483
Spleen	older studies	Spleen	cells/g	cells/g sem	lymph %	lymp cells/g	sem	mass [g]	total			Dogra et al. 2020	median	lower (25%)	upper (75%)
		Li ZF et al. 2008	2.55224e+08			171000000		212	36252000000		7.2504	NK fraction	0.0850694	0.0340278	0.167708
		Buckley et al. 1984	125050000		0.67	83783500		180	15081030000
		McMillan et al. 1972	530000000	90000000				150	79500000000
		Longmire et al. 1973	5.60345e+08	1.12069e+08				116
		Levin et al. 1975	690000000
		McMillan et al. 1974	7.28793e+08
		Aggarwal et al. 2013			0.82
			6.27285e+08	1.15496e+08	0.745	467326978	106482546	180	84118856044
	newer study	Wang et al. 2020	1400000000					20	21324311440
	Chu et al. 2014
	pixels/μm	2.88		depth [mu]	5
		heighest densities	region	per 10^-5 pixel area	std	per mu^2	per mu^3	per cm^3			79.6262	796262400
		T cells	PALS	48	15	0.00398131	0.000796262	796262400
		B cells	MZ + part of RP	6.8	0.8	0.000564019	0.000112804	112803840				Gualdron-Lopez 2021		samples are not ordered
		Mac	red pulp	7.5	0.9	0.00062208	0.000124416	124416000
												% of lymph out of nuceated cells			RBC
					0.717355									sample 1	0.569584
			1	0.617998	0.534068	0.0610652								sample 2	0.586545
											36			sample 3	0.719702
			0.06	0.06	0.06	0.82			per FOV					sample 4	0.802582
	Li ZF et al.	per FOV	F	MZ	PALS	RP		T cells	41.009					sample 5	0.855724
		T cells	126.5	140.5	137	20.45		B cells	56.564					sample 6	0.912635
		B cells	418	196	153.8	12.8		sum	97.573					average	0.756299
		all	544.5	336.5	290.8	33.25								std	0.141496
								per g	1043000000	467326978				sem	0.063279
		T cells	1352213215	1501865270	1464452256	2.18599e+08		4.38363e+08	0.42029
		B cells	4468182796	2095128775	1644034723	1.36825e+08		6.04637e+08	0.57971
			5820396011	3596994045	3108486979	3.55424e+08
					4175292345			local density	4175292345	1870783082
								local mass	30	30
		WP fraction	source	median	IQR (25%-75%)			local number	125258770357	56123492446
			Buckley et al. 1984	0.215	0.18	0.25		local mass	25.0518	11.2247
			Van Kriejeb et al. 1983	0.15	0.1	0.2
			WP fraction	WP lymp/g	RP lymp/g	total lymp/g	assumed weight
		upper bound	0.25	2000000000	100000000	575000000	180	103500000000		between Trepel and the measured in rats/pigs/guinee pigs
		lower bound	0.15	500000000	30000000	100500000	120	12060000000		SD of down from the mean of the two estimates
			5820396011	3596994045	3108486979	3.55424e+08		1.41315e+18
		Turesson 1976	out of spleen cells	sem	out of lymphocytes	total	sem
		plasma cells	0.0044	0.0008	0.00590604	4.96809e+08	1.54986e+08
				x10^9 estimated plasma cells	lower	upper	trepel	plasma/lymph	new estimate
	Mei et al. 2015	spleen	CD19+	0.424054	0.260929	1.28092	70000000000	0.00605791	5.09585e+08
			CD19-	0.0393234			70000000000	0.000561763	1.19792e+07
					Aggarwal et al. 2013		Langeveled et al. 2006		Dogra et al. 2020		total
			Li ZF et al.	Reinecke & Pabst 1983	mean	sem	mean	sem	median	IQR	mean	sem
		T cells	0.42029	0.49	0.36	0.0206474	0.22	0.04			0.4	0.030811
		B cells	0.57971	0.53	0.47	0.0220239	0.7	0.05			0.5	0.0277868
		NK cells	0.08	0.08	0.08	0.00688247	0.08	0.05	0.1	7%-24%	0.1	0.00840519
		plasma cells
% lymph/ cells	0.85	0.05
subpopulations	Battaglia et al. 2003	Backteman et al. 2012	average		out of all cells	sem			matching estimate from
T	0.565	0.6	0.5825		0.495125	0.0359277			Dogra et al. 2020
B	0.415	0.39	0.4025		0.342125	0.0251157			NK fraction	median	lower (25%)	upper (75%)
NK	0.014	0.016	0.015		0.01275	0.00141686			LLN	0.0145833	0.00972222	0.0267361
									MLN	0.00972222	0.00486111	0.0153935
plasma cells	out of LN cells	sem	out of lymphocytes	sem /lower	upper
Turesson 1976	0.0006	0.000188982	0.00051	0.000163412						cd19+		total
Mei et al. 2015			0.00210526	0.000526316	0.00631579			basedd on scaling relative to Trepel 1974		400000000		190000000000
average			0.00130763	0.00117956						100000000	1200000000
														#DIV/0!	#DIV/0!
														#DIV/0!	#DIV/0!
Thymus
Marušić et al. 1988	density (lymph/g)	9000000	5000000
	mass (g)	20	2
	total lymph	180000000	1.01607e+08
	Using data from
	Marušić et al. 1988	cellular density	large age range
	Weerkamp et al. 2005	total cells per lobe	children
	we do two type of regessions
	all the data
	slope from Marušić data together with weerkamp et al. intersection
	taking the geomean
age=26	total thymus cells	2000000000	1000000000
Westerman & Pabst 1992	almost entirly T cells	T	B
		1990000000	10000000
		1000000000	5.02513e+06
Marušić et al. 1988
Weerkamp et al. 2005
Westerman & Pabst 1992
Liver
	Norris et al. 1988	Doherty and O’Farrelly 2000 - Innate and adaptive lymphoid cells in the human liver	Hata et al. 1990	Hata et al. 1990	Jonsson et al. 1997		total	sem
subpopulations	FACS	summary of Norris et al.	immunohistochemical	FACS	perfution, FACS	Kmiec, Z. 2001. Cooperation of Liver Cells in Health and Disease: With 18 Tables. Springer Science & Business Media.
T cells		0.63	0.637097	0.516129	0.358209		0.503812	0.0988898
B cells		0.06	0.173387	0.107527	0.0746269		0.118514	0.0355593
NK cells	0.3	0.31	0.189516	0.376344	0.567164	0.25	0.377675	0.133521
Lungs
Carpenter et al. 2017	T/B cell ratio	mean	sem
	lung	7.88913	1.56151
	lung LN	2.41971
Dogra et al. 2020		median	lower (25%)	upper (75%)
	NK fraction	0.141782	0.0729167	0.225231
Apostoaei and Trabalka 2012		Following MacDonald 2008		combined with Li et al. 2020
		mean	sem
Li et al. 2020	median follicle diameter [mu]	480	60
	volume [cm^3]	5.79058e-05	2.17147e-05
	number of condensed lymph	273141	102428
how densly packed?	g lymph/g follicle	0.7	0.1	asumed
	lymph/follicle	191199	76725.9
	follicles/ mm^2 surface	0.2	0.1
	total follicles	sem	total lymphs	sem	cells/g
SI	76654.9	39860.4	14656295497	9626764465	1.0942e+08
LI	51270.8	27998.5	9802899283	6643220623	1.64536e+08
using number of follicles from MacDonald 2008
	total follicles	total lymphs	cells/g	comment
SI	57933.3	11076767268	8.2696e+07
LI	15800	3020936528	5.07048e+07
PP	10000	1911985144	9.55993e+07	possible that PP follicles are bigger or that there are more
taking the average of the two estimates
	total follicles	total lymphs	sem total lymphs	cells/g	comment
SI	67294.1	12866531382	9953949228	9.60579e+07
LI	33535.4	6411917905	4795571854	1.07621e+08
PP	10000	1911985144	1454587138	9.55993e+07	possible that PP follicles are bigger or that there are more
Nair et al. 2015
out of CD19+ or CD27hiCD38hi		(gated for CD3/14/16/56-)
	B cells fraction	sd	sem
Antibodies secreting cells (ASC)	0.601662	0.203074	0.0717975		mean
Switched memory B cells (Switched MBC)	0.0860495			total Ig positive	0.852865
IgM+ MBC	0.165153			ASC out of positive	0.70546
CD27- MBC	0.0133084
Naive	0.133827
Mocusa (total)	Ig containing cells	0.852865
	B cells	0.147135
	B cells contining Ig	0.251203
	plasma cells	0.601662
	Ig+ B Cells / Ig containing cells	0.29454	0.14727

## Sheet: GIT_dimensions
GI dimensions									Nylund et al. 2012			Nylund et al. 2012 and Cronin et al. 2012 for total thickness. Brandtzaeg and Baklien 1976 for mucosa thicknes (matching Ensary 1993 and similar to Nylund). Epithel & LP fraction from Ensary's colon.			ratio from Nylund et al. , assuming the thickness mucsa and completing the total thickness. results similar to Nylund values
section	length[cm]	length sem	length reference	diameter [cm]	diameter sem [cm]	diameter refrence	total SA [cm^2]	total SA sem	total wall thickness [cm]	tw sem [cm]	mucosa [cm]	mucosa sem [cm]	epithel (surface + crypt)	lamina propria	submucosa [cm]	proper muscle [cm]	total volume [cm3]	total volume sem	mucosal volume [cm3]	mucosal volume sem	epithel volume [cm3]	epithel volume sem	LP volume [cm3]	LP volume sem
Doudenum	30	5	Hounnou et al. 2002, Weaver et al. 1991, Snyder 1975 (for subdivision)	2.5	0.5	Cronin et al. 2010	235.619	61.3416	0.155	0.00707107	0.0765	0.0053033	0.04284	0.03366	0.03925	0.03925	38.7853	9.93199	18.5764	4.93355	10.2669	2.64642	8.30954	2.10571
Jejunum	210	25	Hounnou et al. 2002, Weaver et al. 1991, Snyder 1975 (for subdivision)	2.5	0.5	Cronin et al. 2010	1649.34	383.882	0.15	0.0424264	0.0765	0.0053033	0.04284	0.03366	0.03675	0.03675	262.244	97.8018	130.035	31.0258	71.8683	16.5197	58.1668	13.0857
Ilum	310	40	Hounnou et al. 2002, Weaver et al. 1991, Snyder 1975 (for subdivision)	2	0.3	Cronin et al. 2010	1947.79	385.393	0.14	0.0282843	0.069	0.00211058	0.03864	0.03036	0.0355	0.0355	291.779	83.8746	139.034	27.3416	76.7166	15.0146	62.3175	11.9724
Colon	150	20	Snyder et al. 1975, Helander & Fändriks, 2014, ICRP2002	4.8	1	Khashab et al. 2009	2261.95	559.486	0.135	0.0212132	0.05	0.00235702	0.028	0.022	0.031875	0.053125	313.951	91.4774	114.275	28.5822	63.704	15.6922	50.5715	12.3671
Rectum	15	2	Snyder et al. 1975, Helander & Fändriks, 2014, ICRP2002	6.4	1	Khashab et al. 2009	301.593	61.9491	0.21	0.0361005	0.05	0.00235702	0.028	0.022	0.06	0.1	65.4127	17.5673	15.1975	3.19044	8.48155	1.73778	6.71591	1.3699
totals
SI							3832.74	547.408									592.808	129.224	287.646	41.6473	158.852	22.4798	128.794	17.8607
Colon							2563.54	562.905									379.364	93.1489	129.473	28.7597	72.1855	15.7881	57.2874	12.4428
(including rectum)
PP mass [g]	20	Trepel
Intestine specific gravity	1.04	Snyder et al. 1975

## Sheet: Loyfer_data
tissue	Adipose_STL001	Adipose_STL002	Adipose_STL003	Aorta_STL002	Aorta_STL003	Bladder_STL001	Brain-Astrocyte-741	Brain-Brodmann11-681	Brain-Brodmann11-731	Brain-Cerebellum-724	Brain-Cerebellum-749	Brain-Cerebellum-761	Brain-Cerebellum-898	Brain-Cortex-762	Brain-Cortex-869	Brain-Germinal-Matrix-821	Brain-Hippocampus-794	Brain-Insular-Cortex-837	Brain-MGE-798	Brain-MGE-843	Brain-MGE-882	Breast-Fibroblast-838	Breast-Fibroblast-917	Breast-Luminal-Epithel-782	Breast-Luminal-Epithel-873	Breast-Mammary-Epithel-735	mammary_epithelial_cell_714	mammary_epithelial_cell_715	Breast-Myoepithel-694	Breast-Myoepithel-770	Breast-Myoepithel-771	Breast-Myoepithel-778	Breast-Progenitor-Enriched-927	esophagus_squamous_epithelium_903	transverse_colon_891	transverse_colon_912	Sigmoid_Colon_STL001	Sigmoid_Colon_STL003	Esophagus_STL002	Esophagus_STL003	esophagus_muscularis_mucosa_926	esophagus_squamous_epithelium_925	fibroblast_of_arm_642	fibroblast_of_arm_643	Gastric_STL001	Gastric_STL002	Gastric_STL003	gastroesophageal_sphincter_904	gastroesophageal_sphincter_924
Adipocytes	0.420491	0.415985	0.247489
Prostate-Ep						7.2e-05
Bladder-Ep						0.065795
Blood-B	0.107281	0.000972	0.006672	0	0	0.004536	0.000593	0.008075	0	0	0.004407	0.007731	0.002657	0.009076	0.002027	0.044438	0	0	0.031532	0.003495	0.005615	0.00358	0.009953	0.005381	0	0.010243	0.007189	0.003535	0	0	0	0	0.037105	0.076715	0	0.027343	0.163664	0	0.011704	0.009928	0	0.02745	0.003635	0	0.021861	0	0.007468	0	0
Blood-Granul	0.001935	0.167785	0.349794	0	0	0	0.045857	0.033499	0.012639	0.039647	0.032382	0.023252	0.009382	0.013051	0	0.232508	0.034556	0.041277	0.19487	0.019278	0.016597	0.04945	0.008764	0	0.017465	0.082709	0	0	0.032194	0	0	0	0.072853	0.005327	0	0	0.001191	0.005128	0	0.007462	0.030474	0.086517	0.01247	0.004283	0.055399	0.00109	0.038614	0.025858	0.008772
Blood-Mono+Macro	0.011987	0.032696	0.084398	0.014496	0.009112	0.075811	0	0.037422	0.064175	0	0.046212	0	0	0.005629	0	0	0.117902	0.092262	0.043076	0	0	0.001677	0	0	0	0.058383	0.01239	0.001568	0	0	0	0	0.043966	0.144565	0.034503	0.102208	0.072113	0.042265	0.035007	0.054507	0.21306	0.054668	0.008969	0.023327	0.08215	0.018732	0.051719	0.115652	0.065382
Blood-NK	0.013346	0	0.002719	0	0	0.005077	0	0	0.005102	0	0	0.00682	0	0	0	0	0	0.014792	0.000737	0	0	0	0	0.004245	0	0.012543	0.007894	0.021819	0.005542	0	0.003054	0.002021	0.004621	0.004456	0	0	0.000349	0	0	0	0.00621	0.006775	0	0	0.006727	0	0.001054	0	0.030642
Blood-T	0.117096	0.058827	0.029513	0	0	0.014539	0.023313	0.01706	0.000127	0.028595	0.009605	0.011821	0	0	0.011046	0.04556	0.016629	0.024609	0.045318	0.015895	0.00881	0	0.082245	0.008654	0.012163	0.033971	0.006971	0	0	0	0	0	0	0.165786	0.064013	0.028839	0.177683	0.03065	0.162118	0.101257	0.038298	0.055177	0.011066	0.012947	0.084495	0.098582	0.039916	0.058133	0
Breast-Basal-Ep																						0.025654	0.00668	0.016831	0	0.34868	0.638575	0.62009	0.962264	1	0.992811	0.997979	0.029823
Breast-Luminal-Ep																						0.016253	0	0.930558	0.957892	0.375791	0.206542	0.212841	0	0	0	0	0.044789
Endothel	0.145554	0.198212	0.153054	0.115508	0.114157	0.20434	0.004317	0.179091	0.076239	0.05179	0.044725	0.01234	0	0.009943	0	0	0.176683	0.208455	0	0.085394	0	0.054055	0	0	0.004842	0.00179	0	0	0	0	0.004135	0	0.046153	0.280682	0.086096	0.00538	0.091824	0.034144	0.161984	0.162711	0.308329	0.153023	0	0	0.121663	0.164179	0.132771	0.321192	0.450088
Liver-Hep
Lung-Ep-Alveo
Lung-Ep-Bron
Ovary-Ep
Fallopian-Ep
Colon-Ep																																		0	0.472172	0.42742	0.202561	0.766503	0	0.001912	0.014767	0.009814			0	0	0.005916	0.007839	0.014331
Gastric-Ep																																		0	0	0	0	0	0.014464	0.012868	0.029887	0.008097			0.359099	0.667432	0.605996	0.010087	0.018009
Small-Int-Ep																																		0.003191	0	0	0.006749	0.00796	0.110126	0.002313	0.001969	0.001681			0.101516	0	0	0.006787	0
Head-Neck-Ep																																		0.317087					0.335655	0.470659	0.041577	0.537434
Dermal-Fibro
Epid-Kerat
Heart-Cardio				0.000172	0
Heart-Fibro				0.082305	0.139049
Kidney-Ep
Skeletal-Musc
Smooth-Musc	0.18231	0.125524	0.126362	0.787519	0.737682	0.62983	0.064719	0.011811	0.001412	0.14933	0.054971	0.196857	0.013454	0.017265	0	0.144263	0.088565	0.002791	0.038415	0	0	0.84933	0.892357	0.034332	0.007639	0.07589	0.12044	0.140147	0	0	0	0	0.720692	0.002193	0.077267	0.016779	0.012999	0	0.168943	0.176384	0.315428	0.059365	0.963861	0.959444	0.16709	0.049985	0.116546	0.454452	0.412775
Neuron							0.584414	0.571594	0.07061	0.558583	0.578028	0.554664	0.974508	0.521987	0.561757	0.415778	0.167028	0.434812	0.44548	0.597009	0.496257
Oligodend							0.276786	0.14145	0.769698	0.172055	0.22967	0.186515	0	0.423049	0.42517	0.117454	0.398639	0.181003	0.200573	0.27893	0.472721
Thyroid-Ep
Pancreas-Acinar
Pancreas-Alpha
Pancreas-Beta
Pancreas-Delta
Pancreas-Duct
Colon-Fibro																																			0.265948	0.392031	0.270867	0.113351
[truncated: 49 more columns]

## Sheet: Anchors
tissue	possible_names	anchor_cell	Loyfer_name	anchor_cell_number	anchor_cell_unc	reference	comment
Brain	Brain	Neuron	Neuron	77000000000	11000000000	Sender & Milo 2021
Adipose tissue	Adipose	Adipocytes	Adipocytes	34000000000	5000000000	Sender & Milo 2021
Colon	Colon	Epithelial cells	Colon-Ep	60000000000	20000000000	Sender & Milo 2021
Stomach	Gastric, Stomach	Epithelial cells	Gastric-Ep	17400000000	4000000000	Sender & Milo 2021
Liver	Hepatocyte, Liver	Hepatocytes	Liver-Hep	280000000000	50000000000	Heinke et al. 2022
Lungs	Lung	Alveolar epithelial cells	Lung-Ep-Alveo	109000000000	18530000000	Sender & Milo 2021
Skin_Epi	Epidermis	Keratinocytes	Epid-Kerat	120000000000	30000000000	Sender & Milo 2021
Skin	Skin	Dermal fibroblast	Dermal-Fibro	38000000000	16000000000	Sender & Milo 2021
Pancreas	Pancreas	Beta cells	Pancreas-Beta	1550000000	260000000	Meier et al. 2008
Skeletal muscles	Skeletal, Psoas	muscle fibers	Skeletal-Musc	660000000000	235253999848	Sender & Milo 2021	estimated number of nuclei, using nucekai domain volume and total cellular mass
SI	Small Intestine	Epithelial cells	Small-Int-Ep	120000000000	20000000000	Sender & Milo 2021
Heart	Atrium, Ventricle	Cardiomyocytes	Heart-Cardio	3200000000	140000000	Sender & Milo 2021

## Sheet: Mass
source	cell_type_name	cell_type	tissue	specie	monocyte_derived_mac	method	mean_diameter	std_diameter	sem_diameter	min_diameter	max_diameter	mean_volume_fl	std_volume_fl	sem_volume_fl	N	comment
Kuse et al., 1985	Lymphocyte	Lymphocyte	Blood	human		Coulter counter						206	14
Zheng et al., 2015	Lymphocyte	Lymphocyte	Blood	human		Coulter counter						203.689	5.02246
Segel et al., 1981	Lymphocyte	Lymphocyte	Blood	human		Coulter counter						203	3
Schmid-Schönbein et al., 1980	Lymphocyte	Lymphocyte	Blood	human		Transmission Electron Microscopy						125	15
Downey et al., 1990	Lymphocyte	Lymphocyte	Blood	human		Coulter counter						115.948	4.59961
Downey et al., 1990	Lymphocyte	Lymphocyte	Blood	human		Flow Cytometer						181.138	6.19276
Zipursky et al., 1976	Monocyte	Monocyte	Blood	human		Coulter counter						534	47	9.21746	26
Zipursky et al., 1976	Lymphocyte	Monocyte	Blood	human		Coulter counter						247	18	3.53009	26
Zipursky et al., 1976	Neutrophil	Monocyte	Blood	human		Coulter counter						468	24	4.70679	26
Nibbering et al., 1990	Monocyte	Monocyte	Blood	human								421	24	8.48528	8
Chapam et al., 1981	Monocyte	Monocyte	Blood	human								413	21	4.69574	20
Ince et al., 1987	Monocyte	Monocyte	Blood	human								346	5.14296	2.3	5
Ting-Beall et al. 1993	Neutrophil	Neutrophil	Blood	human		light microscope, micropipette technique						300	32	5		sem taken as the variation between their distinct methods
Bouwens et al. 1986	Kupffer cells	Macrophage	Liver	rat	no	light microscope	10.4		2			588.977		339.795
Crapo et al. 1982	Alveolar macrophages	Macrophage	Lung	human	no							2500		170
Stone et al. 1992	Alveolar macrophages	Macrophage	Lung	human	no							1470		260
Krombach et al. 1997	Alveolar macrophages	Macrophage	Lung	human	no	Coulter counter	21.2		0.3			4990		170
Nibbering et al., 1990	Granulocyte	Granulocyte	Blood	human		Coulter counter						334	32	13.0639	7
Nibbering et al., 1990	Lymphocyte	Lymphocyte	Blood	human		Coulter counter						204	19	6.71751	9
van Furth et al. 1984	Macrophage	Macrophage	Skin	human	yes	light microscope	10.55	0.475		9.6	11.5	614.831	83.0459
van Furth et al. 1984	Macrophage	Macrophage	Peritoneal	human	yes	light microscope	12.65	0.275		12.1	13.2	1059.91	69.1248
Becker 1984	Macrophage	Macrophage	Tissue cultured monocytes	human	yes	Flow Cytometer						2040	120			monocytes cultured without interferon for 6 days
Becker 1984	Macrophage	Macrophage	Tissue cultured monocytes	human	yes	Flow Cytometer						1180	100			monocytes cultured with interferon for 6 days
Freitas 2003	Kupffer cells	Macrophage	Liver	human	no	textbook diameter ranges	17.5	1.25		15	20	2806.16	601.32
Darvishian et al. 2002	Langerhans cell	Macrophage	Skin	human	no		17.5	1.25		15	20	2806.16	601.32
Greer et al. 2004	Macrophage	Macrophage	Spleen	human	no	textbook diameter ranges	19.1703		3	10.5	35	3688.8		1731.8		assuming diameters from smears ("in suspension") are overestimating diameter by 30%
Greer et al. 2004	Macrophage	Macrophage	Skin	human	yes	textbook diameter ranges	14		2	7	28	1436.76		615.752		assuming diameters from smears ("in suspension") are overestimating diameter by 30%
Greer et al. 2004	Alveolar macrophages	Macrophage	Lung	human	no	textbook diameter ranges	19.1703		3	10.5	35	3688.8		1731.8		assuming diameters from smears ("in suspension") are overestimating diameter by 30%
Kaushansky et al. 2010	Plasma cell	Plasma cell		human			14	2.75		9	20	1436.76	846.659
Kaushansky et al. 2010	Eosinophil	Eosinophil	Blood	human		textbook diameter ranges	8					268.083
Sokol et al. 1991	Macrophage	Macrophage	Tissue cultured monocytes	human	yes	ultrastructural morphometry						775		120		monocytes cultured without interferon for 6 days
Sokol et al. 1991	Lymphocyte	Lymphocyte	Blood	human		ultrastructural morphometry						123		3		method is biased toward underestimates
Sokol et al. 1991	Monocyte	Monocyte	Blood	human		ultrastructural morphometry						270		7		method is biased toward underestimates
Sokol et al. 1991	Neutrophil	Neutrophil	Blood	human		ultrastructural morphometry						257		5		method is biased toward underestimates
Sokol et al. 1991	Eosinophil	Eosinophil	Blood	human		ultrastructural morphometry						255		5		method is biased toward underestimates
Greer et al. 2004	Eosinophil	Eosinophil	Blood	human		textbook diameter ranges	8.57321	0.875	0.5	7	10.5	329.936	101.022	57.7268		assuming diameters from smears ("in suspension") are overestimating diameter by 30%
Tigner et al. 2022	Basophil	Basophil	Blood	human		textbook diameter ranges	9.39149	0.525		8.4	10.5	433.712	72.7357			assuming diameters from smears ("in suspension") are overestimating diameter by 30%
Greer et al. 2004	Mast cell	Mast cell	Tissues	human		textbook diameter ranges	11.2	1.4		8.4	14	735.619	275.857
Bradding 2009	Mast cell	Mast cell	Lung	human			12.6491		1.35089	8	20	1059.69		339.516
Schulman et al. 1983	Mast cell	Mast cell	Lung	human			13.6	0.6		12.4	14.8	1317.09	174.321
Graw and Regoes, 2012	Dendritic cells	Dendritic cells		mouse								2200				they assume based on previous literature
Dumortier et al. 2005	Dendritic cells	Dendritic cells	Spleen	mouse			12.5	1.25		10	15	1227.18	368.155			assuming the dendritels add 20% of volume
Hart and McKenzie 1988	Dendritic cells	Dendritic cells	Tonsils	human			17.5	1.25		15	20	3367.39	721.585			body size")
Franco-Bocanegra et al. 2021	Microglia	Macrophage	Brain	human	no	3D-Reconstruction and assessment of morphological features						1090.32	419.355			lognormal distribution, given 260 for the cell body. Abdolhoseini gives a ratio of 520 total cell volume to 124 soma volume (we assume to correspond to
Abdolhoseini et al. 2019	Microglia	Macrophage	Brain	mouse	no	3D-Reconstruction and assessment of morphological features						520

## Sheet: Tabula Sapiens Hist
Organ	Segment	TSP14	TSP2	Comment	Ref_num_cells	Ref_err	Source
Aorta	Endothelial		0.129094
Aorta	Immune		0.0597303
Aorta	Stromal		0.811175
Bladder	Endothelial	0.05	0.302505
Bladder	Epithelial	0.5	0.396917		4000000000		Tabula Sapiens, 2022
Bladder	Immune	0.1	0.200385
Bladder	Stromal	0.34	0.100193
Bladder	PNS	0.01	0
Diaphragm	Endothelial		0.477842
Diaphragm	Immune		0.0385356
Diaphragm	Stromal		0.483622
Colon	Endothelial	0.0758935	0.0500963	TSP14 averaged over acending and sigmoid, TSP2 averaged over proximal and distal
Colon	Epithelial	0.298469	0.373796	TSP14 averaged over acending and sigmoid, TSP2 averaged over proximal and distal	60000000000	20000000000	Sender & Milo 2021
Colon	Immune	0.25	0.248555	TSP14 averaged over acending and sigmoid, TSP2 averaged over proximal and distal
Colon	PNS	0.015306	0.0115607	TSP14 averaged over acending and sigmoid, TSP2 averaged over proximal and distal
Colon	Stromal	0.360332	0.315992	TSP14 averaged over acending and sigmoid, TSP2 averaged over proximal and distal
Small intestine	Endothelial	0.0510201	0.0231214	weigted average over the mass of the SI segmens: 40g Doud, 300g ilum
Small intestine	Epithelial	0.234244	0.17171	weigted average over the mass of the SI segmens: 40g Doud, 300g ilum	120000000000	20000000000	Sender & Milo 2021
Small intestine	Immune	0.305597	0.569761	weigted average over the mass of the SI segmens: 40g Doud, 300g ilum
Small intestine	PNS	0.0192075	0.0115607	weigted average over the mass of the SI segmens: 40g Doud, 300g ilum
Small intestine	Stromal	0.389931	0.223847	weigted average over the mass of the SI segmens: 40g Doud, 300g ilum
Liver	Endothelial	0.049745
Liver	Epithelial	0.75			280000000000	50000000000	Heinke et al. 2022
Liver	Immune	0.15051
Liver	Stromal	0.049745
Lung(distal)	Endothelial		0.238921
Lung(distal)	Epithelial		0.238921		109000000000	18530000000	Sender & Milo 2021
Lung(distal)	Immune		0.300578
Lung(distal)	Stromal		0.22158
Lung(proximal)	Endothelial		0.138728
Lung(proximal)	Epithelial		0.339114
Lung(proximal)	Immune		0.231214
Lung(proximal)	Stromal		0.290944
Lymph Node	Endothelial		0.148362
Lymph Node	Immune		0.780347
Lymph Node	Stromal		0.0712909
Muscle	Endothelial	0.379573	0.319846
Muscle	Immune	0.0503049	0.0289017
Muscle	Stromal	0.570122	0.651252		660000000000	235253999848	Sender & Milo 2021
Spleen	Endothelial	0.25	0.267823
Spleen	Immune	0.65051	0.570328
Spleen	Stromal	0.09949	0.16185
Thymus	Endothelial	0.09949
Thymus	Immune	0.30102
Thymus	Stromal	0.59949
Trachea	Endothelial	0.1	0.100193
Trachea	Epithelial	0.4	0.396917
Trachea	Immune	0.1	0.100193
Trachea	Stromal	0.4	0.402697
Adipose tissue	Immune	0.054878		Averaged over subcutaneous and mesenteric fat
Adipose tissue	Stromal	0.869284		Averaged over subcutaneous and mesenteric fat	34000000000	5000000000	Sender & Milo 2021
Adipose tissue	Endothelial	0.0758384		Averaged over subcutaneous and mesenteric fat
Heart	Immune	0.0998476
Heart	Stromal	0.599848			10000000000	1000000000	Bergmann et al. 2015
Heart	Endothelial	0.300305
Pancreas	Immune	0.0998476
Pancreas	Stromal	0.200457
Pancreas	Endothelial	0.0495427
Pancreas	Epithelial	0.650152			100000000000	20000000000	Wright et al. 2019
