# Supplementary material for: The total mass, number, and distribution of immune cells in the human body
Source: Proc Natl Acad Sci U S A. 2023 Oct 23;120(44):e2308511120. doi: 10.1073/pnas.2308511120 (PMC10623016; doi:10.1073/pnas.2308511120)
Supplement: Supplementary file 3 — Dataset S02 (XLSX) [file pnas.2308511120.sd02.xlsx]

## Sheet: cell_type_densities
	tissue	cell_type	mass	groups	for_final_table	extrapolate	density	err	mean_volume_fl	mean_volume_err	child_10y	tot_child_10y	tot_mass_child_10y	woman	tot_woman	tot_mass_woman	man	tot_man	tot_mass_man	mass_err
0	Adipose tissue	B cells	0.00275406	adipose tissue	Others	human	890.488	2.60304	199.34	1.04333	7500	6.67866e+06	0.00142452	19000	1.69193e+07	0.00360877	14500	1.29121e+07	0.00275406	2.60549
1	Adrenal glands	B cells	0.00141654	internal epithelial	Others	extrapolation	474376	2.32176	199.34	1.04333	7	3.32063e+06	0.000708269	13	6.16689e+06	0.00131536	14	6.64126e+06	0.00141654	2.32424
2	Blood	B cells	0.287413	blood	Blood	human	245000	1.00006	199.34	1.04333	2616	6.4092e+08	0.136704	4251	1.04149e+09	0.222144	5500	1.3475e+09	0.287413	1.04333
3	Brain	B cells	0.00307661	CNS	Others	human	9947.77	1.13101	199.34	1.04333	1300	1.29321e+07	0.00275834	1300	1.29321e+07	0.00275834	1450	1.44243e+07	0.00307661	1.13908
4	Breasts	B cells	0.00252953	internal epithelial	Others	extrapolation	474376	2.32176	199.34	1.04333	15	7.11564e+06	0.00151772	500	2.37188e+08	0.0505907	25	1.18594e+07	0.00252953	2.32424
5	Bronchial tree	B cells	0.0115881	barrier epithelial	Lungs	extrapolation	1.81098e+06	3.85929	199.34	1.04333	13.15	2.38144e+07	0.00507946	24.66	4.46588e+07	0.00952544	30	5.43295e+07	0.0115881	3.86186
6	Cartilage	B cells	0.00264368	connective	Others	extrapolation	11267.8	1.95907	199.34	1.04333	820	9.23959e+06	0.00197075	900	1.0141e+07	0.00216301	1100	1.23946e+07	0.00264368	1.96169
7	Colon	B cells	0.265395	barrier epithelial	GI	human	3.3629e+06	2.06548	199.34	1.04333	210	7.06208e+08	0.15063	360	1.21064e+09	0.258222	370	1.24427e+09	0.265395	2.06804
8	Connective tissue	B cells	0.00384536	connective	Others	extrapolation	11267.8	1.95907	199.34	1.04333	701.37	7.90289e+06	0.00168564	1315.07	1.48179e+07	0.00316057	1600	1.80285e+07	0.00384536	1.96169
9	Epididymes	B cells	0.00172008	internal epithelial	Others	extrapolation	474376	2.32176	199.34	1.04333	1.6	759001	0.00016189	0	0	0	17	8.06439e+06	0.00172008	2.32424
10	Esophagus	B cells	0.0154508	barrier epithelial	GI	extrapolation	1.81098e+06	3.85929	199.34	1.04333	18	3.25977e+07	0.00695288	35	6.33844e+07	0.0135195	40	7.24393e+07	0.0154508	3.86186
11	Eyes	B cells	3.1827e-05	CNS	Others	extrapolation	9947.77	1.13101	199.34	1.04333	12	119373	2.54616e-05	15	149217	3.1827e-05	15	149217	3.1827e-05	1.13908
12	Fallopian tubes	B cells	0	internal epithelial	Others	extrapolation	474376	2.32176	199.34	1.04333	0	0	0	2.1	996189	0.000212481	0	0	0	2.32424
13	Gallbladder	B cells	0.00101181	internal epithelial	Others	extrapolation	474376	2.32176	199.34	1.04333	4.4	2.08725e+06	0.000445198	8	3.79501e+06	0.000809451	10	4.74376e+06	0.00101181	2.32424
14	Heart	B cells	0.00965051	striated muscle	Others	human	137107	1.79623	199.34	1.04333	140	1.91949e+07	0.00409416	250	3.42767e+07	0.00731099	330	4.52452e+07	0.00965051	1.79899
15	Kidneys	B cells	0.0151525	internal epithelial	Others	human	229163	1.05877	199.34	1.04333	180	4.12494e+07	0.00879824	275	6.30199e+07	0.0134418	310	7.10407e+07	0.0151525	1.07373
16	Larynx	B cells	0.0108156	barrier epithelial	Lungs	extrapolation	1.81098e+06	3.85929	199.34	1.04333	12	2.17318e+07	0.00463525	19	3.44087e+07	0.00733915	28	5.07075e+07	0.0108156	3.86186
17	Liver	B cells	0.377008	internal epithelial	Liver	human	981974	2.20738	199.34	1.04333	830	8.15038e+08	0.173842	1400	1.37476e+09	0.293228	1800	1.76755e+09	0.377008	2.20989
18	Lungs	B cells	0.451937	barrier epithelial	Lungs	extrapolation	1.81098e+06	3.85929	199.34	1.04333	487	8.81948e+08	0.188114	925	1.67516e+09	0.357301	1170	2.11885e+09	0.451937	3.86186
19	Lymph nodes	B cells	34.935	lymphatic system	Lymph system	multiplex	7.27949e+08	1.35767	199.34	1.04333	99	7.20669e+10	15.3714	185	1.34671e+11	28.7244	225	1.63788e+11	34.935	1.36165
20	Lymph vessels	B cells	0.00121369	connective	Lymph system	human	11267.8	1.95907	199.34	1.04333	221	2.49018e+06	0.00053114	415	4.67613e+06	0.000997389	505	5.69023e+06	0.00121369	1.96169
21	Ovaries	B cells	0	internal epithelial	Others	extrapolation	474376	2.32176	199.34	1.04333	0	0	0	11	5.21813e+06	0.00111299	0	0	0	2.32424
22	Pancreas	B cells	0.0141654	internal epithelial	Others	extrapolation	474376	2.32176	199.34	1.04333	60	2.84626e+07	0.00607088	120	5.69251e+07	0.0121418	140	6.64126e+07	0.0141654	2.32424
23	Parathyroid glands	B cells	1.82126e-05	internal epithelial	Others	extrapolation	474376	2.32176	199.34	1.04333	0.08	37950.1	8.09451e-06	0.15	71156.4	1.51772e-05	0.18	85387.7	1.82126e-05	2.32424
24	Periarticular tissue	B cells	0.00216301	connective	Others	extrapolation	11267.8	1.95907	199.34	1.04333	394.52	4.44537e+06	0.000948169	739.73	8.33512e+06	0.00177783	900	1.0141e+07	0.00216301	1.96169
25	Pineal gland	B cells	1.82126e-05	internal epithelial	Others	extrapolation	474376	2.32176	199.34	1.04333	0.08	37950.1	8.09451e-06	0.15	71156.4	1.51772e-05	0.18	85387.7	1.82126e-05	2.32424
26	Pituitary gland	B cells	6.07088e-05	internal epithelial	Others	extrapolation	474376	2.32176	199.34	1.04333	0.35	166032	3.54135e-05	0.6	284626	6.07088e-05	0.6	284626	6.07088e-05	2.32424
27	Prostate gland	B cells	0.00172008	internal epithelial	Others	extrapolation	474376	2.32176	199.34	1.04333	1.6	759001	0.00016189	0	0	0	17	8.06439e+06	0.00172008	2.32424
28	Red marrow	B cells	3.06823	marrow	Bone Marrow	human	1.22949e+07	1.94179	199.34	1.04333	630	7.74577e+09	1.65212	900	1.10654e+10	2.36018	1170	1.4385e+10	3.06823	1.94442
29	SI	B cells	1.29396	barrier epithelial	GI	human	9.34759e+06	2.20412	199.34	1.04333	369	3.44926e+09	0.735706	601	5.6179e+09	1.19826	649	6.06659e+09	1.29396	2.20663
30	Salivary glands	B cells	0.00860042	internal epithelial	Others	extrapolation	474376	2.32176	199.34	1.04333	44	2.08725e+07	0.00445198	70	3.32063e+07	0.00708269	85	4.03219e+07	0.00860042	2.32424
31	Skeletal Muscles	B cells	0.0533717	striated muscle	Others	human	8779.87	1.88017	199.34	1.04333	11000	9.65786e+07	0.0205996	17500	1.53648e+08	0.0327721	28500	2.50226e+08	0.0533717	1.88284
32	Skin	B cells	0.132991	barrier epithelial	Skin	human	188942	1.67888	199.34	1.04333	820	1.54933e+08	0.0330462	2300	4.34567e+08	0.0926904	3300	6.2351e+08	0.132991	1.6818
33	Spinal cord	B cells	6.36539e-05	CNS	Others	extrapolation	9947.77	1.13101	199.34	1.04333	13	129321	2.75834e-05	25	248694	5.30449e-05	30	298433	6.36539e-05	1.13908
34	Spleen	B cells	14.191	lymphatic system	Lymph system	multiplex	4.43553e+08	1.13352	199.34	1.04333	80	3.54842e+10	7.56856	130	5.76619e+10	12.2989	150	6.65329e+10	14.191	1.14146
35	Stomach	B cells	0.0579407	barrier epithelial	GI	extrapolation	1.81098e+06	3.85929	199.34	1.04333	84	1.52123e+08	0.0324468	141	2.55349e+08	0.0544642	150	2.71647e+08	0.0579407	3.86186
36	Testes	B cells	0.00354135	internal epithelial	Others	extrapolation	474376	2.32176	199.34	1.04333	2	948752	0.000202363	0	0	0	35	1.66032e+07	0.00354135	2.32424
37	Thymus	B cells	0.133794	lymphatic system	Lymph system	multiplex	3.13639e+07	1.55844	199.34	1.04333	40	1.25456e+09	0.267589	25	7.84098e+08	0.167243	20	6.27278e+08	0.133794	1.5616
38	Thyroid	B cells	0.00202363	internal epithelial	Others	extrapolation	474376	2.32176	199.34	1.04333	7.9	3.74757e+06	0.000799333	17	8.06439e+06	0.00172008	20	9.48752e+06	0.00202363	2.32424
39	Tongue	B cells	0.000540224	striated muscle	Others	extrapolation	34695.5	4.49453	199.34	1.04333	32	1.11026e+06	0.000236811	60	2.08173e+06	0.00044402	73	2.53277e+06	0.000540224	4.49722
40	Tonsils	B cells	0.399433	lymphatic system	Lymph system	multiplex	6.24229e+08	1.54152	199.34	1.04333	3	1.87269e+09	0.399433	3	1.87269e+09	0.399433	3	1.87269e+09	0.399433	1.54472
41	Trachea	B cells	0.00386271	barrier epithelial	Lungs	extrapolation	1.81098e+06	3.85929	199.34	1.04333	4.5	8.14942e+06	0.00173822	8	1.44879e+07	0.00309017	10	1.81098e+07	0.00386271	3.86186
42	Ureters	B cells	0.0016189	internal epithelial	Others	extrapolation	474376	2.32176	199.34	1.04333	7	3.32063e+06	0.000708269	15	7.11564e+06	0.00151772	16	7.59001e+06	0.0016189	2.32424
43	Urethra	B cells	0.00101181	internal epithelial	Others	extrapolation	474376	2.32176	199.34	1.04333	3	1.42313e+06	0.000303544	3	1.42313e+06	0.000303544	10	4.74376e+06	0.00101181	2.32424
44	Urinary bladder	B cells	0.00505907	internal epithelial	Others	extrapolation	474376	2.32176	199.34	1.04333	25	1.18594e+07	0.00252953	40	1.8975e+07	0.00404725	50	2.37188e+07	0.00505907	2.32424
45	Uterus	B cells	0	internal epithelial	Others	extrapolation	474376	2.32176	199.34	1.04333	0	0	0	80	3.79501e+07	0.00809451	0	0	0	2.32424
46	Yellow marrow	B cells	0.00047104	adipose tissue	Others	extrapolation	890.488	2.60304	199.34	1.04333	630	561007	0.000119659	1800	1.60288e+06	0.000341884	2480	2.20841e+06	0.00047104	2.60549
47	Adipose tissue	NK cells	0.0181628	adipose tissue	Others	human	5872.68	1.70147	199.34	1.04333	7500	4.40451e+07	0.00939454	19000	1.11581e+08	0.0237995	14500	8.51539e+07	0.0181628	1.70434
48	Adrenal glands	NK cells	0.00920383	internal epithelial	Others	extrapolation	3.08221e+06	2.30191	199.34	1.04333	7	2.15755e+07	0.00460192	13	4.00688e+07	0.00854642	14	4.3151e+07	0.00920383	2.30439
49	Blood	NK cells	0.333166	blood	Blood	human	284001	1.00006	199.34	1.04333	2616	7.42947e+08	0.158466	4251	1.20729e+09	0.257507	5500	1.56201e+09	0.333166	1.04333
51	Breasts	NK cells	0.0164354	internal epithelial	Others	extrapolation	3.08221e+06	2.30191	199.34	1.04333	15	4.62332e+07	0.00986125	500	1.54111e+09	0.328708	25	7.70554e+07	0.0164354	2.30439
52	Bronchial tree	NK cells	0.00373414	barrier epithelial	Lungs	extrapolation	583567	1.66187	199.34	1.04333	13.15	7.67391e+06	0.0016368	24.66	1.43908e+07	0.00306946	30	1.7507e+07	0.00373414	1.66481
53	Cartilage	NK cells	0.00178146	connective	Others	extrapolation	7592.86	2.23794	199.34	1.04333	820	6.22614e+06	0.001328	900	6.83357e+06	0.00145756	1100	8.35214e+06	0.00178146	2.24044
54	Colon	NK cells	0.031787	barrier epithelial	GI	human	402781	1.41041	199.34	1.04333	210	8.45841e+07	0.0180412	360	1.45001e+08	0.0309278	370	1.49029e+08	0.031787	1.41409
55	Connective tissue	NK cells	0.00259121	connective	Others	extrapolation	7592.86	2.23794	199.34	1.04333	701.37	5.3254e+06	0.00113587	1315.07	9.98514e+06	0.00212977	1600	1.21486e+07	0.00259121	2.24044
56	Epididymes	NK cells	0.0111761	internal epithelial	Others	extrapolation	3.08221e+06	2.30191	199.34	1.04333	1.6	4.93154e+06	0.00105187	0	0	0	17	5.23976e+07	0.0111761	2.30439
57	Esophagus	NK cells	0.00497885	barrier epithelial	GI	extrapolation	583567	1.66187	199.34	1.04333	18	1.05042e+07	0.00224048	35	2.04249e+07	0.00435649	40	2.33427e+07	0.00497885	1.66481
59	Fallopian tubes	NK cells	0	internal epithelial	Others	extrapolation	3.08221e+06	2.30191	199.34	1.04333	0	0	0	2.1	6.47265e+06	0.00138057	0	0	0	2.30439
60	Gallbladder	NK cells	0.00657417	internal epithelial	Others	extrapolation	3.08221e+06	2.30191	199.34	1.04333	4.4	1.35617e+07	0.00289263	8	2.46577e+07	0.00525933	10	3.08221e+07	0.00657417	2.30439
61	Heart	NK cells	0.00154619	striated muscle	Others	extrapolation	21967	1.91704	199.34	1.04333	140	3.07539e+06	0.00065596	250	5.49176e+06	0.00117136	330	7.24913e+06	0.00154619	1.91969
62	Kidneys	NK cells	0.203799	internal epithelial	Others	extrapolation	3.08221e+06	2.30191	199.34	1.04333	180	5.54799e+08	0.118335	275	8.47609e+08	0.18079	310	9.55486e+08	0.203799	2.30439
63	Larynx	NK cells	0.00348519	barrier epithelial	Lungs	extrapolation	583567	1.66187	199.34	1.04333	12	7.00281e+06	0.00149365	19	1.10878e+07	0.00236495	28	1.63399e+07	0.00348519	1.66481
64	Liver	NK cells	1.18335	internal epithelial	Liver	human	3.08221e+06	2.30191	199.34	1.04333	830	2.55824e+09	0.545656	1400	4.3151e+09	0.920383	1800	5.54799e+09	1.18335	2.30439
65	Lungs	NK cells	0.145631	barrier epithelial	Lungs	extrapolation	583567	1.66187	199.34	1.04333	487	2.84197e+08	0.0606175	925	5.398e+08	0.115136	1170	6.82774e+08	0.145631	1.66481
66	Lymph nodes	NK cells	0.0422787	lymphatic system	Lymph system	multiplex	880971	1.19247	199.34	1.04333	99	8.72161e+07	0.0186026	185	1.6298e+08	0.0347625	225	1.98218e+08	0.0422787	1.1985
67	Lymph vessels	NK cells	0.000817852	connective	Lymph system	human	7592.86	2.23794	199.34	1.04333	221	1.67802e+06	0.000357911	415	3.15104e+06	0.000672096	505	3.83439e+06	0.000817852	2.24044
68	Ovaries	NK cells	0	internal epithelial	Others	extrapolation	3.08221e+06	2.30191	199.34	1.04333	0	0	0	11	3.39044e+07	0.00723158	0	0	0	2.30439
69	Pancreas	NK cells	0.0920383	internal epithelial	Others	extrapolation	3.08221e+06	2.30191	199.34	1.04333	60	1.84933e+08	0.039445	120	3.69866e+08	0.07889	140	4.3151e+08	0.0920383	2.30439
70	Parathyroid glands	NK cells	0.000118335	internal epithelial	Others	extrapolation	3.08221e+06	2.30191	199.34	1.04333	0.08	246577	5.25933e-05	0.15	462332	9.86125e-05	0.18	554799	0.000118335	2.30439
71	Periarticular tissue	NK cells	0.00145756	connective	Others	extrapolation	7592.86	2.23794	199.34	1.04333	394.52	2.99553e+06	0.000638928	739.73	5.61667e+06	0.001198	900	6.83357e+06	0.00145756	2.24044
72	Pineal gland	NK cells	0.000118335	internal epithelial	Others	extrapolation	3.08221e+06	2.30191	199.34	1.04333	0.08	246577	5.25933e-05	0.15	462332	9.86125e-05	0.18	554799	0.000118335	2.30439
73	Pituitary gland	NK cells	0.00039445	internal epithelial	Others	extrapolation	3.08221e+06	2.30191	199.34	1.04333	0.35	1.07877e+06	0.000230096	0.6	1.84933e+06	0.00039445	0.6	1.84933e+06	0.00039445	2.30439
74	Prostate gland	NK cells	0.0111761	internal epithelial	Others	extrapolation	3.08221e+06	2.30191	199.34	1.04333	1.6	4.93154e+06	0.00105187	0	0	0	17	5.23976e+07	0.0111761	2.30439
75	Red marrow	NK cells	0.70435	marrow	Bone Marrow	human	2.82244e+06	2.15737	199.34	1.04333	630	1.77814e+09	0.379266	900	2.5402e+09	0.541808	1170	3.30226e+09	0.70435	2.15989
76	SI	NK cells	0.11704	barrier epithelial	GI	human	845499	1.41976	199.34	1.04333	369	3.11989e+08	0.0665453	601	5.08145e+08	0.108384	649	5.48729e+08	0.11704	1.4234
77	Salivary glands	NK cells	0.0558804	internal epithelial	Others	extrapolation	3.08221e+06	2.30191	199.34	1.04333	44	1.35617e+08	0.0289263	70	2.15755e+08	0.0460192	85	2.61988e+08	0.0558804	2.30439
78	Skeletal Muscles	NK cells	0.133535	striated muscle	Others	human	21967	1.91704	199.34	1.04333	11000	2.41638e+08	0.0515397	17500	3.84423e+08	0.081995	28500	6.26061e+08	0.133535	1.91969
79	Skin	NK cells	0.410755	barrier epithelial	Skin	extrapolation	583567	1.66187	199.34	1.04333	820	4.78525e+08	0.102066	2300	1.34221e+09	0.286284	3300	1.92577e+09	0.410755	1.66481
81	Spleen	NK cells	0.0865859	lymphatic system	Lymph system	multiplex	2.70631e+06	3.62979	199.34	1.04333	80	2.16505e+08	0.0461791	130	3.5182e+08	0.0750411	150	4.05947e+08	0.0865859	3.63233
82	Stomach	NK cells	0.0186707	barrier epithelial	GI	extrapolation	583567	1.66187	199.34	1.04333	84	4.90197e+07	0.0104556	141	8.2283e+07	0.0175504	150	8.75351e+07	0.0186707	1.66481
83	Testes	NK cells	0.0230096	internal epithelial	Others	extrapolation	3.08221e+06	2.30191	199.34	1.04333	2	6.16443e+06	0.00131483	0	0	0	35	1.07877e+08	0.0230096	2.30439
84	Thymus	NK cells	0.0140899	lymphatic system	Lymph system	multiplex	3.30294e+06	1.1427	199.34	1.04333	40	1.32118e+08	0.0281798	25	8.25735e+07	0.0176124	20	6.60588e+07	0.0140899	1.15025
85	Thyroid	NK cells	0.0131483	internal epithelial	Others	extrapolation	3.08221e+06	2.30191	199.34	1.04333	7.9	2.43495e+07	0.00519359	17	5.23976e+07	0.0111761	20	6.16443e+07	0.0131483	2.30439
86	Tongue	NK cells	0.000342036	striated muscle	Others	extrapolation	21967	1.91704	199.34	1.04333	32	702945	0.000149934	60	1.31802e+06	0.000281126	73	1.60359e+06	0.000342036	1.91969
87	Tonsils	NK cells	0.0202983	lymphatic system	Lymph system	extrapolation	3.1722e+07	3.48855	199.34	1.04333	3	9.51659e+07	0.0202983	3	9.51659e+07	0.0202983	3	9.51659e+07	0.0202983	3.49106
88	Trachea	NK cells	0.00124471	barrier epithelial	Lungs	extrapolation	583567	1.66187	199.34	1.04333	4.5	2.62605e+06	0.000560121	8	4.66854e+06	0.00099577	10	5.83567e+06	0.00124471	1.66481
89	Ureters	NK cells	0.0105187	internal epithelial	Others	extrapolation	3.08221e+06	2.30191	199.34	1.04333	7	2.15755e+07	0.00460192	15	4.62332e+07	0.00986125	16	4.93154e+07	0.0105187	2.30439
90	Urethra	NK cells	0.00657417	internal epithelial	Others	extrapolation	3.08221e+06	2.30191	199.34	1.04333	3	9.24664e+06	0.00197225	3	9.24664e+06	0.00197225	10	3.08221e+07	0.00657417	2.30439
91	Urinary bladder	NK cells	0.0328708	internal epithelial	Others	extrapolation	3.08221e+06	2.30191	199.34	1.04333	25	7.70554e+07	0.0164354	40	1.23289e+08	0.0262967	50	1.54111e+08	0.0328708	2.30439
92	Uterus	NK cells	0	internal epithelial	Others	extrapolation	3.08221e+06	2.30191	199.34	1.04333	0	0	0	80	2.46577e+08	0.0525933	0	0	0	2.30439
93	Yellow marrow	NK cells	0.00310646	adipose tissue	Others	extrapolation	5872.68	1.70147	199.34	1.04333	630	3.69979e+06	0.000789141	1800	1.05708e+07	0.00225469	2480	1.45642e+07	0.00310646	1.70434
94	Adipose tissue	Plasma cells	0.774478	adipose tissue	Others	human	34743.6	2.04869	1436.76	1.96712	7500	2.60577e+08	0.400592	19000	6.60128e+08	1.01483	14500	5.03782e+08	0.774478	2.68039
96	Blood	Plasma cells	0.028748	blood	Blood	human	3400	1.00014	1436.76	1.96712	2616	8.8944e+06	0.0136736	4251	1.44534e+07	0.0222196	5500	1.87e+07	0.028748	1.96712
99	Bronchial tree	Plasma cells	0.0513795	barrier epithelial	Lungs	extrapolation	1.11404e+06	11.2409	1436.76	1.96712	13.15	1.46497e+07	0.0225213	24.66	2.74723e+07	0.0422339	30	3.34213e+07	0.0513795	12.3342
101	Colon	Plasma cells	5.76107	barrier epithelial	GI	human	1.01283e+07	1.81617	1436.76	1.96712	210	2.12694e+09	3.2698	360	3.64618e+09	5.60537	370	3.74746e+09	5.76107	2.46484
104	Esophagus	Plasma cells	0.068506	barrier epithelial	GI	extrapolation	1.11404e+06	11.2409	1436.76	1.96712	18	2.00528e+07	0.0308277	35	3.89915e+07	0.0599427	40	4.45617e+07	0.068506	12.3342
110	Larynx	Plasma cells	0.0479542	barrier epithelial	Lungs	extrapolation	1.11404e+06	11.2409	1436.76	1.96712	12	1.33685e+07	0.0205518	19	2.11668e+07	0.0325403	28	3.11932e+07	0.0479542	12.3342
112	Lungs	Plasma cells	2.0038	barrier epithelial	Lungs	extrapolation	1.11404e+06	11.2409	1436.76	1.96712	487	5.42539e+08	0.83406	925	1.03049e+09	1.5842	1170	1.30343e+09	2.0038	12.3342
113	Lymph nodes	Plasma cells	0.339918	lymphatic system	Lymph system	human	982708	2.94609	1436.76	1.96712	99	9.72881e+07	0.149564	185	1.81801e+08	0.279488	225	2.21109e+08	0.339918	3.57808
122	Red marrow	Plasma cells	3.45333	marrow	Bone Marrow	human	1.91993e+06	2.00536	1436.76	1.96712	630	1.20956e+09	1.85949	900	1.72794e+09	2.65641	1170	2.24632e+09	3.45333	2.63933
123	SI	Plasma cells	12.6467	barrier epithelial	GI	human	1.26755e+07	2.12148	1436.76	1.96712	369	4.67725e+09	7.19047	601	7.61796e+09	11.7113	649	8.22639e+09	12.6467	2.75012
126	Skin	Plasma cells	0.054637	barrier epithelial	Skin	human	10769.8	2.02951	1436.76	1.96712	820	8.83121e+06	0.0135765	2300	2.47705e+07	0.0380803	3300	3.55402e+07	0.054637	2.66218
128	Spleen	Plasma cells	1.46318	lymphatic system	Lymph system	human	6.3451e+06	1.29725	1436.76	1.96712	80	5.07608e+08	0.78036	130	8.24863e+08	1.26809	150	9.51765e+08	1.46318	2.06452
129	Stomach	Plasma cells	0.256897	barrier epithelial	GI	extrapolation	1.11404e+06	11.2409	1436.76	1.96712	84	9.35796e+07	0.143863	141	1.5708e+08	0.241484	150	1.67106e+08	0.256897	12.3342
131	Thymus	Plasma cells	0.0767765	lymphatic system	Lymph system	extrapolation	2.49708e+06	3.15347	1436.76	1.96712	40	9.9883e+07	0.153553	25	6.24269e+07	0.0959706	20	4.99415e+07	0.0767765	3.79229
134	Tonsils	Plasma cells	0.0115165	lymphatic system	Lymph system	extrapolation	2.49708e+06	3.15347	1436.76	1.96712	3	7.49123e+06	0.0115165	3	7.49123e+06	0.0115165	3	7.49123e+06	0.0115165	3.79229
135	Trachea	Plasma cells	0.0171265	barrier epithelial	Lungs	extrapolation	1.11404e+06	11.2409	1436.76	1.96712	4.5	5.01319e+06	0.00770692	8	8.91234e+06	0.0137012	10	1.11404e+07	0.0171265	12.3342
140	Yellow marrow	Plasma cells	0.132462	adipose tissue	Others	extrapolation	34743.6	2.04869	1436.76	1.96712	630	2.18884e+07	0.0336497	1800	6.25384e+07	0.0961421	2480	8.6164e+07	0.132462	2.68039
141	Adipose tissue	T cells	0.267125	adipose tissue	Others	human	86371.2	1.68094	199.34	1.04333	7500	6.47784e+08	0.138168	19000	1.64105e+09	0.350026	14500	1.25238e+09	0.267125	1.68385
142	Adrenal glands	T cells	0.0076737	internal epithelial	Others	extrapolation	2.5698e+06	1.95082	199.34	1.04333	7	1.79886e+07	0.00383685	13	3.34074e+07	0.00712558	14	3.59772e+07	0.0076737	1.95345
143	Blood	T cells	1.68107	blood	Blood	human	1.433e+06	1.00004	199.34	1.04333	2616	3.74873e+09	0.79958	4251	6.09168e+09	1.29932	5500	7.8815e+09	1.68107	1.04333
144	Brain	T cells	0.0305988	CNS	Others	human	98937	1.14878	199.34	1.04333	1300	1.28618e+08	0.0274334	1300	1.28618e+08	0.0274334	1450	1.43459e+08	0.0305988	1.15608
145	Breasts	T cells	0.013703	internal epithelial	Others	extrapolation	2.5698e+06	1.95082	199.34	1.04333	15	3.8547e+07	0.00822182	500	1.2849e+09	0.274061	25	6.42449e+07	0.013703	1.95345
146	Bronchial tree	T cells	0.0656823	barrier epithelial	Lungs	extrapolation	1.02648e+07	1.54301	199.34	1.04333	13.15	1.34982e+08	0.0287908	24.66	2.53129e+08	0.0539909	30	3.07943e+08	0.0656823	1.5462
147	Cartilage	T cells	0.0303944	connective	Others	extrapolation	129546	1.40616	199.34	1.04333	820	1.06227e+08	0.0226576	900	1.16591e+08	0.0248681	1100	1.425e+08	0.0303944	1.40986
148	Colon	T cells	0.524643	barrier epithelial	GI	human	6.6479e+06	1.41875	199.34	1.04333	210	1.39606e+09	0.29777	360	2.39324e+09	0.510464	370	2.45972e+09	0.524643	1.42239
149	Connective tissue	T cells	0.04421	connective	Others	extrapolation	129546	1.40616	199.34	1.04333	701.37	9.08593e+07	0.0193797	1315.07	1.70361e+08	0.036337	1600	2.07273e+08	0.04421	1.40986
150	Epididymes	T cells	0.00931807	internal epithelial	Others	extrapolation	2.5698e+06	1.95082	199.34	1.04333	1.6	4.11168e+06	0.000876994	0	0	0	17	4.36866e+07	0.00931807	1.95345
151	Esophagus	T cells	0.0875765	barrier epithelial	GI	extrapolation	1.02648e+07	1.54301	199.34	1.04333	18	1.84766e+08	0.0394094	35	3.59267e+08	0.0766294	40	4.10591e+08	0.0875765	1.5462
152	Eyes	T cells	0.00031654	CNS	Others	extrapolation	98937	1.14878	199.34	1.04333	12	1.18724e+06	0.000253232	15	1.48406e+06	0.00031654	15	1.48406e+06	0.00031654	1.15608
153	Fallopian tubes	T cells	0	internal epithelial	Others	extrapolation	2.5698e+06	1.95082	199.34	1.04333	0	0	0	2.1	5.39658e+06	0.00115106	0	0	0	1.95345
154	Gallbladder	T cells	0.00548122	internal epithelial	Others	extrapolation	2.5698e+06	1.95082	199.34	1.04333	4.4	1.13071e+07	0.00241173	8	2.05584e+07	0.00438497	10	2.5698e+07	0.00548122	1.95345
155	Heart	T cells	0.00388437	striated muscle	Others	human	55186	1.77842	199.34	1.04333	140	7.72603e+06	0.00164791	250	1.37965e+07	0.0029427	330	1.82114e+07	0.00388437	1.78119
156	Kidneys	T cells	0.0988836	internal epithelial	Others	human	1.49549e+06	1.05975	199.34	1.04333	180	2.69189e+08	0.0574163	275	4.11261e+08	0.0877193	310	4.63603e+08	0.0988836	1.07453
157	Larynx	T cells	0.0613035	barrier epithelial	Lungs	extrapolation	1.02648e+07	1.54301	199.34	1.04333	12	1.23177e+08	0.0262729	19	1.95031e+08	0.0415988	28	2.87414e+08	0.0613035	1.5462
158	Liver	T cells	1.69537	internal epithelial	Liver	human	4.41584e+06	2.06574	199.34	1.04333	830	3.66515e+09	0.781752	1400	6.18217e+09	1.31862	1800	7.94851e+09	1.69537	2.0683
159	Lungs	T cells	2.56161	barrier epithelial	Lungs	extrapolation	1.02648e+07	1.54301	199.34	1.04333	487	4.99895e+09	1.06624	925	9.49492e+09	2.02521	1170	1.20098e+10	2.56161	1.5462
160	Lymph nodes	T cells	46.4396	lymphatic system	Lymph system	multiplex	9.67672e+08	1.30114	199.34	1.04333	99	9.57995e+10	20.4334	185	1.79019e+11	38.1837	225	2.17726e+11	46.4396	1.30557
161	Lymph vessels	T cells	0.0139538	connective	Lymph system	human	129546	1.40616	199.34	1.04333	221	2.86296e+07	0.0061065	415	5.37614e+07	0.011467	505	6.54205e+07	0.0139538	1.40986
162	Ovaries	T cells	0	internal epithelial	Others	extrapolation	2.5698e+06	1.95082	199.34	1.04333	0	0	0	11	2.82678e+07	0.00602934	0	0	0	1.95345
163	Pancreas	T cells	0.076737	internal epithelial	Others	extrapolation	2.5698e+06	1.95082	199.34	1.04333	60	1.54188e+08	0.0328873	120	3.08376e+08	0.0657746	140	3.59772e+08	0.076737	1.95345
164	Parathyroid glands	T cells	9.86619e-05	internal epithelial	Others	extrapolation	2.5698e+06	1.95082	199.34	1.04333	0.08	205584	4.38497e-05	0.15	385470	8.22182e-05	0.18	462564	9.86619e-05	1.95345
165	Periarticular tissue	T cells	0.0248681	connective	Others	extrapolation	129546	1.40616	199.34	1.04333	394.52	5.11083e+07	0.0109011	739.73	9.58287e+07	0.0204397	900	1.16591e+08	0.0248681	1.40986
166	Pineal gland	T cells	9.86619e-05	internal epithelial	Others	extrapolation	2.5698e+06	1.95082	199.34	1.04333	0.08	205584	4.38497e-05	0.15	385470	8.22182e-05	0.18	462564	9.86619e-05	1.95345
167	Pituitary gland	T cells	0.000328873	internal epithelial	Others	extrapolation	2.5698e+06	1.95082	199.34	1.04333	0.35	899429	0.000191843	0.6	1.54188e+06	0.000328873	0.6	1.54188e+06	0.000328873	1.95345
168	Prostate gland	T cells	0.00931807	internal epithelial	Others	extrapolation	2.5698e+06	1.95082	199.34	1.04333	1.6	4.11168e+06	0.000876994	0	0	0	17	4.36866e+07	0.00931807	1.95345
169	Red marrow	T cells	4.58488	marrow	Bone Marrow	human	1.83723e+07	1.9932	199.34	1.04333	630	1.15746e+10	2.46878	900	1.65351e+10	3.52683	1170	2.14956e+10	4.58488	1.9958
170	SI	T cells	2.80342	barrier epithelial	GI	human	2.02519e+07	1.35681	199.34	1.04333	369	7.47294e+09	1.59393	601	1.21714e+10	2.59608	649	1.31435e+10	2.80342	1.36079
171	Salivary glands	T cells	0.0465903	internal epithelial	Others	extrapolation	2.5698e+06	1.95082	199.34	1.04333	44	1.13071e+08	0.0241173	70	1.79886e+08	0.0383685	85	2.18433e+08	0.0465903	1.95345
172	Skeletal Muscles	T cells	1.50647	striated muscle	Others	human	247821	1.12368	199.34	1.04333	11000	2.72603e+09	0.581444	17500	4.33686e+09	0.925025	28500	7.06289e+09	1.50647	1.13212
173	Skin	T cells	5.65446	barrier epithelial	Skin	human	8.03339e+06	1.14694	199.34	1.04333	820	6.58738e+09	1.40505	2300	1.84768e+10	3.94098	3300	2.65102e+10	5.65446	1.15432
174	Spinal cord	T cells	0.000633079	CNS	Others	extrapolation	98937	1.14878	199.34	1.04333	13	1.28618e+06	0.000274334	25	2.47343e+06	0.000527566	30	2.96811e+06	0.000633079	1.15608
175	Spleen	T cells	24.2246	lymphatic system	Lymph system	multiplex	7.57161e+08	1.34312	199.34	1.04333	80	6.05728e+10	12.9198	130	9.84309e+10	20.9947	150	1.13574e+11	24.2246	1.3472
176	Stomach	T cells	0.328412	barrier epithelial	GI	extrapolation	1.02648e+07	1.54301	199.34	1.04333	84	8.62241e+08	0.183911	141	1.44733e+09	0.308707	150	1.53972e+09	0.328412	1.5462
177	Testes	T cells	0.0191843	internal epithelial	Others	extrapolation	2.5698e+06	1.95082	199.34	1.04333	2	5.1396e+06	0.00109624	0	0	0	35	8.99429e+07	0.0191843	1.95345
178	Thymus	T cells	6.28755	lymphatic system	Lymph system	multiplex	1.47392e+09	1.24808	199.34	1.04333	40	5.89567e+10	12.5751	25	3.6848e+10	7.85944	20	2.94784e+10	6.28755	1.25311
179	Thyroid	T cells	0.0109624	internal epithelial	Others	extrapolation	2.5698e+06	1.95082	199.34	1.04333	7.9	2.03014e+07	0.00433016	17	4.36866e+07	0.00931807	20	5.1396e+07	0.0109624	1.95345
180	Tongue	T cells	0.00182089	striated muscle	Others	extrapolation	116945	2.28631	199.34	1.04333	32	3.74225e+06	0.000798199	60	7.01672e+06	0.00149662	73	8.53701e+06	0.00182089	2.2888
181	Tonsils	T cells	0.454901	lymphatic system	Lymph system	multiplex	7.10915e+08	1.51476	199.34	1.04333	3	2.13275e+09	0.454901	3	2.13275e+09	0.454901	3	2.13275e+09	0.454901	1.51803
182	Trachea	T cells	0.0218941	barrier epithelial	Lungs	extrapolation	1.02648e+07	1.54301	199.34	1.04333	4.5	4.61915e+07	0.00985235	8	8.21182e+07	0.0175153	10	1.02648e+08	0.0218941	1.5462
183	Ureters	T cells	0.00876994	internal epithelial	Others	extrapolation	2.5698e+06	1.95082	199.34	1.04333	7	1.79886e+07	0.00383685	15	3.8547e+07	0.00822182	16	4.11168e+07	0.00876994	1.95345
184	Urethra	T cells	0.00548122	internal epithelial	Others	extrapolation	2.5698e+06	1.95082	199.34	1.04333	3	7.70939e+06	0.00164436	3	7.70939e+06	0.00164436	10	2.5698e+07	0.00548122	1.95345
185	Urinary bladder	T cells	0.0274061	internal epithelial	Others	extrapolation	2.5698e+06	1.95082	199.34	1.04333	25	6.42449e+07	0.013703	40	1.02792e+08	0.0219249	50	1.2849e+08	0.0274061	1.95345
186	Uterus	T cells	0	internal epithelial	Others	extrapolation	2.5698e+06	1.95082	199.34	1.04333	0	0	0	80	2.05584e+08	0.0438497	0	0	0	1.95345
187	Yellow marrow	T cells	0.0456876	adipose tissue	Others	extrapolation	86371.2	1.68094	199.34	1.04333	630	5.44139e+07	0.0116061	1800	1.55468e+08	0.0331604	2480	2.14201e+08	0.0456876	1.68385
190	Blood	Basophils	0.077643	blood	Blood	human	34664.3	1.15282	380.605	1.18188	2616	9.06817e+07	0.0369298	4251	1.47358e+08	0.060011	5500	1.90653e+08	0.077643	1.24536
216	Red marrow	Basophils	0.614899	marrow	Bone Marrow	human	1.29051e+06	2.4255	380.605	1.18188	630	8.13019e+08	0.331099	900	1.16146e+09	0.472999	1170	1.50989e+09	0.614899	2.46368
237	Blood	Eosinophils	0.304374	blood	Blood	human	175556	1.21154	294.609	1.1107	2616	4.59254e+08	0.144771	4251	7.46288e+08	0.235254	5500	9.65557e+08	0.304374	1.24451
242	Colon	Eosinophils	0.0883631	barrier epithelial	GI	human	757598	2.36818	294.609	1.1107	210	1.59096e+08	0.050152	360	2.72735e+08	0.0859749	370	2.80311e+08	0.0883631	2.38331
253	Lungs	Eosinophils	0.425402	barrier epithelial	Lungs	human	1.15341e+06	1.67976	294.609	1.1107	487	5.6171e+08	0.177069	925	1.0669e+09	0.336322	1170	1.34949e+09	0.425402	1.69753
263	Red marrow	Eosinophils	9.13619	marrow	Bone Marrow	human	2.47713e+07	1.62806	294.609	1.1107	630	1.56059e+10	4.91949	900	2.22942e+10	7.02784	1170	2.89825e+10	9.13619	1.64637
264	SI	Eosinophils	0.0973141	barrier epithelial	GI	human	475665	1.81817	294.609	1.1107	369	1.7552e+08	0.0553296	601	2.85874e+08	0.0901167	649	3.08706e+08	0.0973141	1.83488
269	Spleen	Eosinophils	0.728309	lymphatic system	Lymph system	human	1.54026e+07	1.38275	294.609	1.1107	80	1.23221e+09	0.388431	130	2.00234e+09	0.631201	150	2.31039e+09	0.728309	1.40587
270	Stomach	Eosinophils	0.00728418	barrier epithelial	GI	human	154049	2.31309	294.609	1.1107	84	1.29401e+07	0.00407914	141	2.17209e+07	0.00684713	150	2.31074e+07	0.00728418	2.32828
272	Thymus	Eosinophils	0.0188643	lymphatic system	Lymph system	human	2.99212e+06	1.06912	294.609	1.1107	40	1.19685e+08	0.0377285	25	7.48031e+07	0.0235803	20	5.98425e+07	0.0188643	1.13254
282	Adipose tissue	Mast cells	0.272815	adipose tissue	Others	human	17430.1	1.88856	1008.82	1.39527	7500	1.30726e+08	0.141111	19000	3.31172e+08	0.357481	14500	2.52737e+08	0.272815	2.04988
287	Bronchial tree	Mast cells	0.417037	barrier epithelial	Lungs	human	1.28782e+07	1.47893	1008.82	1.39527	13.15	1.69348e+08	0.182801	24.66	3.17576e+08	0.342805	30	3.86345e+08	0.417037	1.67178
288	Cartilage	Mast cells	5.43354	connective	Others	extrapolation	4.57605e+06	1.52689	1008.82	1.39527	820	3.75236e+09	4.05046	900	4.11845e+09	4.44562	1100	5.03366e+09	5.43354	1.71358
289	Colon	Mast cells	1.35926	barrier epithelial	GI	human	3.40331e+06	1.57005	1008.82	1.39527	210	7.14696e+08	0.771473	360	1.22519e+09	1.32252	370	1.25923e+09	1.35926	1.75199
290	Connective tissue	Mast cells	7.90333	connective	Others	human	4.57605e+06	1.52689	1008.82	1.39527	701.37	3.2095e+09	3.46447	1315.07	6.01783e+09	6.49589	1600	7.32168e+09	7.90333	1.71358
292	Esophagus	Mast cells	0.371171	barrier epithelial	GI	extrapolation	8.59635e+06	1.70315	1008.82	1.39527	18	1.54734e+08	0.167027	35	3.00872e+08	0.324774	40	3.43854e+08	0.371171	1.87401
296	Heart	Mast cells	0.153115	striated muscle	Others	human	429838	2.12097	1008.82	1.39527	140	6.01774e+07	0.064958	250	1.0746e+08	0.115996	330	1.41847e+08	0.153115	2.27584
298	Larynx	Mast cells	0.259819	barrier epithelial	Lungs	extrapolation	8.59635e+06	1.70315	1008.82	1.39527	12	1.03156e+08	0.111351	19	1.63331e+08	0.176306	28	2.40698e+08	0.259819	1.87401
300	Lungs	Mast cells	22.7581	barrier epithelial	Lungs	human	1.80198e+07	1.75007	1008.82	1.39527	487	8.77565e+09	9.47281	925	1.66683e+10	17.9925	1170	2.10832e+10	22.7581	1.91799
306	Periarticular tissue	Mast cells	4.44562	connective	Others	extrapolation	4.57605e+06	1.52689	1008.82	1.39527	394.52	1.80534e+09	1.94876	739.73	3.38504e+09	3.65396	900	4.11845e+09	4.44562	1.71358
310	Red marrow	Mast cells	0.933489	marrow	Bone Marrow	human	739135	2.37396	1008.82	1.39527	630	4.65655e+08	0.502648	900	6.65222e+08	0.718068	1170	8.64788e+08	0.933489	2.52567
311	SI	Mast cells	5.24443	barrier epithelial	GI	human	7.48607e+06	1.44031	1008.82	1.39527	369	2.76236e+09	2.98181	601	4.49913e+09	4.85655	649	4.85846e+09	5.24443	1.63891
313	Skeletal Muscles	Mast cells	13.2236	striated muscle	Others	extrapolation	429838	2.12097	1008.82	1.39527	11000	4.72822e+09	5.10384	17500	7.52217e+09	8.11975	28500	1.22504e+10	13.2236	2.27584
314	Skin	Mast cells	30.6216	barrier epithelial	Skin	extrapolation	8.59635e+06	1.70315	1008.82	1.39527	820	7.04901e+09	7.609	2300	1.97716e+10	21.3423	3300	2.8368e+10	30.6216	1.87401
317	Stomach	Mast cells	2.69861	barrier epithelial	GI	human	1.66667e+07	1	1008.82	1.39527	84	1400000000	1.51122	141	2350000000	2.53669	150	2500000000	2.69861	1.39527
321	Tongue	Mast cells	0.0338709	striated muscle	Others	extrapolation	429838	2.12097	1008.82	1.39527	32	1.37548e+07	0.0148475	60	2.57903e+07	0.0278391	73	3.13782e+07	0.0338709	2.27584
323	Trachea	Mast cells	0.0442054	barrier epithelial	Lungs	human	4.09521e+06	2.46063	1008.82	1.39527	4.5	1.84284e+07	0.0198924	8	3.27616e+07	0.0353643	10	4.09521e+07	0.0442054	2.61183
328	Yellow marrow	Mast cells	0.0466607	adipose tissue	Others	extrapolation	17430.1	1.88856	1008.82	1.39527	630	1.0981e+07	0.0118533	1800	3.13742e+07	0.0338667	2480	4.32267e+07	0.0466607	2.04988
331	Blood	Neutrophils	6.96861	blood	Blood	human	4.00989e+06	1.04949	295.302	1.08339	2616	1.04899e+10	3.31453	4251	1.70461e+10	5.3861	5500	2.20544e+10	6.96861	1.09805
334	Bronchial tree	Neutrophils	0.00537137	barrier epithelial	Lungs	extrapolation	566648	4.18603	295.302	1.08339	13.15	7.45142e+06	0.00235445	24.66	1.39735e+07	0.00441527	30	1.69994e+07	0.00537137	4.19541
336	Colon	Neutrophils	0.0207328	barrier epithelial	GI	human	177339	2.52639	295.302	1.08339	210	3.72412e+07	0.0117672	360	6.38421e+07	0.0201724	370	6.56155e+07	0.0207328	2.53513
339	Esophagus	Neutrophils	0.00716183	barrier epithelial	GI	extrapolation	566648	4.18603	295.302	1.08339	18	1.01997e+07	0.00322282	35	1.98327e+07	0.0062666	40	2.26659e+07	0.00716183	4.19541
343	Heart	Neutrophils	0.000100955	striated muscle	Others	extrapolation	968.198	1.25146	295.302	1.08339	140	135548	4.28295e-05	250	242050	7.64812e-05	330	319505	0.000100955	1.26894
345	Larynx	Neutrophils	0.00501328	barrier epithelial	Lungs	extrapolation	566648	4.18603	295.302	1.08339	12	6.79978e+06	0.00214855	19	1.07663e+07	0.00340187	28	1.58661e+07	0.00501328	4.19541
347	Lungs	Neutrophils	0.669358	barrier epithelial	Lungs	human	1.8106e+06	2.11075	295.302	1.08339	487	8.81761e+08	0.278613	925	1.6748e+09	0.529193	1170	2.1184e+09	0.669358	2.1198
348	Lymph nodes	Neutrophils	0.330355	lymphatic system	Lymph system	human	4.64673e+06	1.99789	295.302	1.08339	99	4.60027e+08	0.145356	185	8.59646e+08	0.271625	225	1.04552e+09	0.330355	2.00714
357	Red marrow	Neutrophils	186.992	marrow	Bone Marrow	human	5.0581e+08	1.12382	295.302	1.08339	630	3.1866e+11	100.688	900	4.55229e+11	143.84	1170	5.91798e+11	186.992	1.15208
358	SI	Neutrophils	0.116201	barrier epithelial	GI	extrapolation	566648	4.18603	295.302	1.08339	369	2.09093e+08	0.0660679	601	3.40555e+08	0.107606	649	3.67755e+08	0.116201	4.19541
360	Skeletal Muscles	Neutrophils	0.00871886	striated muscle	Others	human	968.198	1.25146	295.302	1.08339	11000	1.06502e+07	0.00336517	17500	1.69435e+07	0.00535369	28500	2.75936e+07	0.00871886	1.26894
361	Skin	Neutrophils	0.590851	barrier epithelial	Skin	extrapolation	566648	4.18603	295.302	1.08339	820	4.64651e+08	0.146818	2300	1.30329e+09	0.411805	3300	1.86994e+09	0.590851	4.19541
363	Spleen	Neutrophils	13.9473	lymphatic system	Lymph system	human	2.94271e+08	1.2173	295.302	1.08339	80	2.35417e+10	7.43856	130	3.82553e+10	12.0877	150	4.41407e+10	13.9473	1.23654
364	Stomach	Neutrophils	0.0268569	barrier epithelial	GI	extrapolation	566648	4.18603	295.302	1.08339	84	4.75984e+07	0.0150398	141	7.98974e+07	0.0252455	150	8.49972e+07	0.0268569	4.19541
366	Thymus	Neutrophils	0.233684	lymphatic system	Lymph system	extrapolation	3.69784e+07	8.34143	295.302	1.08339	40	1.47914e+09	0.467368	25	9.2446e+08	0.292105	20	7.39568e+08	0.233684	8.35405
368	Tongue	Neutrophils	2.23325e-05	striated muscle	Others	extrapolation	968.198	1.25146	295.302	1.08339	32	30982.3	9.7896e-06	60	58091.9	1.83555e-05	73	70678.5	2.23325e-05	1.26894
369	Tonsils	Neutrophils	0.0350526	lymphatic system	Lymph system	extrapolation	3.69784e+07	8.34143	295.302	1.08339	3	1.10935e+08	0.0350526	3	1.10935e+08	0.0350526	3	1.10935e+08	0.0350526	8.35405
370	Trachea	Neutrophils	0.00179046	barrier epithelial	Lungs	extrapolation	566648	4.18603	295.302	1.08339	4.5	2.54992e+06	0.000805706	8	4.53318e+06	0.00143237	10	5.66648e+06	0.00179046	4.19541
376	Adipose tissue	Macrophages	9.96189	adipose tissue	Others	human	246165	2.00672	2608.34	1.49012	7500	1.84624e+09	5.1527	19000	4.67714e+09	13.0535	14500	3.5694e+09	9.96189	2.23138
377	Adrenal glands	Macrophages	0.309549	internal epithelial	Others	mouse	7.92235e+06	2.15756	2608.34	1.49012	7	5.54565e+07	0.154774	13	1.02991e+08	0.287438	14	1.10913e+08	0.309549	2.37801
378	Brain	Macrophages	13.4739	CNS	Others	human	7.96499e+06	1.07915	1090.32	1.5	1300	1.03545e+10	12.08	1300	1.03545e+10	12.08	1450	1.15492e+10	13.4739	1.51068
379	Breasts	Macrophages	0.510637	internal epithelial	Others	extrapolation	7.31854e+06	2.13149	2608.34	1.49012	15	1.09778e+08	0.306382	500	3.65927e+09	10.2127	25	1.82964e+08	0.510637	2.35253
380	Bronchial tree	Macrophages	0.314295	barrier epithelial	Lungs	extrapolation	3.75378e+06	2.07759	2608.34	1.49012	13.15	4.93623e+07	0.137766	24.66	9.25683e+07	0.258351	30	1.12614e+08	0.314295	2.30002
381	Cartilage	Macrophages	6.06416	connective	Others	extrapolation	1.97529e+06	1.22679	2608.34	1.49012	820	1.61974e+09	4.52056	900	1.77776e+09	4.96159	1100	2.17282e+09	6.06416	1.56546
382	Colon	Macrophages	3.82644	barrier epithelial	GI	human	8.80723e+06	1.9282	1097.41	1.26761	210	1.84952e+09	2.17177	360	3.1706e+09	3.72303	370	3.25868e+09	3.82644	2.00992
383	Connective tissue	Macrophages	3.5843	connective	Others	human	1.97529e+06	1.22679	1059.91	1.06749	701.37	1.38541e+09	1.5712	1315.07	2.59764e+09	2.94601	1600	3.16046e+09	3.5843	1.23934
384	Epididymes	Macrophages	0.347233	internal epithelial	Others	extrapolation	7.31854e+06	2.13149	2608.34	1.49012	1.6	1.17097e+07	0.0326807	0	0	0	17	1.24415e+08	0.347233	2.35253
385	Esophagus	Macrophages	0.41906	barrier epithelial	GI	extrapolation	3.75378e+06	2.07759	2608.34	1.49012	18	6.75681e+07	0.188577	35	1.31382e+08	0.366678	40	1.50151e+08	0.41906	2.30002
386	Eyes	Macrophages	0.333445	CNS	Others	extrapolation	7.96499e+06	1.07915	2608.34	1.49012	12	9.55799e+07	0.266756	15	1.19475e+08	0.333445	15	1.19475e+08	0.333445	1.5009
387	Fallopian tubes	Macrophages	0	internal epithelial	Others	extrapolation	7.31854e+06	2.13149	2608.34	1.49012	0	0	0	2.1	1.53689e+07	0.0428935	0	0	0	2.35253
388	Gallbladder	Macrophages	0.204255	internal epithelial	Others	extrapolation	7.31854e+06	2.13149	2608.34	1.49012	4.4	3.22016e+07	0.089872	8	5.85484e+07	0.163404	10	7.31854e+07	0.204255	2.35253
389	Heart	Macrophages	0.625385	striated muscle	Others	human	679026	1.91718	2608.34	1.49012	140	9.50636e+07	0.265315	250	1.69756e+08	0.473776	330	2.24078e+08	0.625385	2.14544
390	Kidneys	Macrophages	1.80826	internal epithelial	Others	human	2.09003e+06	1.05871	2608.34	1.49012	180	3.76206e+08	1.04996	275	5.74759e+08	1.6041	310	6.4791e+08	1.80826	1.49618
391	Larynx	Macrophages	0.293342	barrier epithelial	Lungs	extrapolation	3.75378e+06	2.07759	2608.34	1.49012	12	4.50454e+07	0.125718	19	7.13219e+07	0.199054	28	1.05106e+08	0.293342	2.30002
392	Liver	Macrophages	107.968	internal epithelial	Liver	human	1.99768e+07	1.02456	2806.16	1.24316	830	1.65808e+10	49.7853	1400	2.79675e+10	83.9752	1800	3.59583e+10	107.968	1.24484
393	Lungs	Macrophages	87.0636	barrier epithelial	Lungs	human	2.42497e+07	2.27276	2867.88	1.39049	487	1.18096e+10	36.2393	925	2.2431e+10	68.8323	1170	2.83722e+10	87.0636	2.42227
394	Lymph nodes	Macrophages	20.8215	lymphatic system	Lymph system	multiplex	3.31576e+07	1.8335	2608.34	1.49012	99	3.2826e+09	9.16148	185	6.13416e+09	17.1199	225	7.46046e+09	20.8215	2.06612
395	Lymph vessels	Macrophages	2.784	connective	Lymph system	extrapolation	1.97529e+06	1.22679	2608.34	1.49012	221	4.36539e+08	1.21835	415	8.19745e+08	2.28784	505	9.97522e+08	2.784	1.56546
396	Ovaries	Macrophages	0	internal epithelial	Others	extrapolation	7.31854e+06	2.13149	2608.34	1.49012	0	0	0	11	8.0504e+07	0.22468	0	0	0	2.35253
397	Pancreas	Macrophages	2.85957	internal epithelial	Others	extrapolation	7.31854e+06	2.13149	2608.34	1.49012	60	4.39113e+08	1.22553	120	8.78225e+08	2.45106	140	1.0246e+09	2.85957	2.35253
398	Parathyroid glands	Macrophages	0.00367658	internal epithelial	Others	extrapolation	7.31854e+06	2.13149	2608.34	1.49012	0.08	585484	0.00163404	0.15	1.09778e+06	0.00306382	0.18	1.31734e+06	0.00367658	2.35253
399	Periarticular tissue	Macrophages	4.96159	connective	Others	extrapolation	1.97529e+06	1.22679	2608.34	1.49012	394.52	7.79291e+08	2.17494	739.73	1.46118e+09	4.07804	900	1.77776e+09	4.96159	1.56546
400	Pineal gland	Macrophages	0.00367658	internal epithelial	Others	extrapolation	7.31854e+06	2.13149	2608.34	1.49012	0.08	585484	0.00163404	0.15	1.09778e+06	0.00306382	0.18	1.31734e+06	0.00367658	2.35253
401	Pituitary gland	Macrophages	0.0122553	internal epithelial	Others	extrapolation	7.31854e+06	2.13149	2608.34	1.49012	0.35	2.56149e+06	0.00714891	0.6	4.39113e+06	0.0122553	0.6	4.39113e+06	0.0122553	2.35253
402	Prostate gland	Macrophages	0.347233	internal epithelial	Others	extrapolation	7.31854e+06	2.13149	2608.34	1.49012	1.6	1.17097e+07	0.0326807	0	0	0	17	1.24415e+08	0.347233	2.35253
403	Red marrow	Macrophages	135.678	marrow	Bone Marrow	human	4.15506e+07	1.91102	2608.34	1.49012	630	2.61769e+10	73.0576	900	3.73955e+10	104.368	1170	4.86142e+10	135.678	2.13957
404	SI	Macrophages	1.23851	barrier epithelial	GI	human	1.62518e+06	1.5848	1097.41	1.26761	369	5.9969e+08	0.704176	601	9.76731e+08	1.14691	649	1.05474e+09	1.23851	1.67855
405	Salivary glands	Macrophages	1.73616	internal epithelial	Others	extrapolation	7.31854e+06	2.13149	2608.34	1.49012	44	3.22016e+08	0.89872	70	5.12298e+08	1.42978	85	6.22076e+08	1.73616	2.35253
406	Skeletal Muscles	Macrophages	56.6124	striated muscle	Others	human	711737	1.29141	2608.34	1.49012	11000	7.8291e+09	21.8504	17500	1.24554e+10	34.762	28500	2.02845e+10	56.6124	1.60608
407	Skin	Macrophages	17.3871	barrier epithelial	Skin	human	3.63843e+06	1.27231	1353.37	1.6752	820	2.98351e+09	4.32044	2300	8.36838e+09	12.1183	3300	1.20068e+10	17.3871	1.76716
408	Spinal cord	Macrophages	0.666889	CNS	Others	extrapolation	7.96499e+06	1.07915	2608.34	1.49012	13	1.03545e+08	0.288985	25	1.99125e+08	0.555741	30	2.3895e+08	0.666889	1.5009
409	Spleen	Macrophages	66.9624	lymphatic system	Lymph system	multiplex	1.13102e+08	1.36363	3688.8	1.66429	80	9.04818e+09	35.7133	130	1.47033e+10	58.0341	150	1.69653e+10	66.9624	1.81555
410	Stomach	Macrophages	0.151148	barrier epithelial	GI	human	858139	2.31012	1097.41	1.26761	84	7.20837e+07	0.084643	141	1.20998e+08	0.142079	150	1.28721e+08	0.151148	2.38746
411	Testes	Macrophages	0.775501	internal epithelial	Others	mouse	7.93902e+06	2.022	2608.34	1.49012	2	1.5878e+07	0.0443144	0	0	0	35	2.77866e+08	0.775501	2.24614
412	Thymus	Macrophages	0.617923	lymphatic system	Lymph system	multiplex	1.10702e+07	1.89961	2608.34	1.49012	40	4.4281e+08	1.23585	25	2.76756e+08	0.772403	20	2.21405e+08	0.617923	2.1287
413	Thyroid	Macrophages	0.408509	internal epithelial	Others	extrapolation	7.31854e+06	2.13149	2608.34	1.49012	7.9	5.78165e+07	0.161361	17	1.24415e+08	0.347233	20	1.46371e+08	0.408509	2.35253
414	Tongue	Macrophages	0.141636	striated muscle	Others	extrapolation	695189	1.57445	2608.34	1.49012	32	2.2246e+07	0.0620869	60	4.17113e+07	0.116413	73	5.07488e+07	0.141636	1.82987
415	Tonsils	Macrophages	0.24572	lymphatic system	Lymph system	multiplex	2.93475e+07	1.49517	2608.34	1.49012	3	8.80426e+07	0.24572	3	8.80426e+07	0.24572	3	8.80426e+07	0.24572	1.76203
416	Trachea	Macrophages	0.104765	barrier epithelial	Lungs	extrapolation	3.75378e+06	2.07759	2608.34	1.49012	4.5	1.6892e+07	0.0471443	8	3.00303e+07	0.0838121	10	3.75378e+07	0.104765	2.30002
417	Ureters	Macrophages	0.326807	internal epithelial	Others	extrapolation	7.31854e+06	2.13149	2608.34	1.49012	7	5.12298e+07	0.142978	15	1.09778e+08	0.306382	16	1.17097e+08	0.326807	2.35253
418	Urethra	Macrophages	0.204255	internal epithelial	Others	extrapolation	7.31854e+06	2.13149	2608.34	1.49012	3	2.19556e+07	0.0612764	3	2.19556e+07	0.0612764	10	7.31854e+07	0.204255	2.35253
419	Urinary bladder	Macrophages	0.614395	internal epithelial	Others	mouse	4.40281e+06	1.97921	2608.34	1.49012	25	1.1007e+08	0.307197	40	1.76113e+08	0.491516	50	2.20141e+08	0.614395	2.20488
420	Uterus	Macrophages	0	internal epithelial	Others	extrapolation	7.31854e+06	2.13149	2608.34	1.49012	0	0	0	80	5.85484e+08	1.63404	0	0	0	2.35253
421	Yellow marrow	Macrophages	1.70383	adipose tissue	Others	extrapolation	246165	2.00672	2608.34	1.49012	630	1.55084e+08	0.432827	1800	4.43097e+08	1.23665	2480	6.1049e+08	1.70383	2.23138
422	Blood	Dendritic cells	0.220727	blood	Blood	human	17970.8	2.2415	2087.09	1.48261	2616	4.70116e+07	0.104986	4251	7.63939e+07	0.170602	5500	9.88394e+07	0.220727	2.45492
423	Lymph nodes	Dendritic cells	33.1545	lymphatic system	Lymph system	multiplex	6.59832e+07	1.42775	2087.09	1.48261	99	6.53234e+09	14.588	185	1.22069e+10	27.2603	225	1.48462e+10	33.1545	1.70052
424	Skin	Dendritic cells	21.4674	barrier epithelial	Skin	human	2.91299e+06	1.87083	2087.09	1.48261	820	2.38866e+09	5.33432	2300	6.69989e+09	14.9621	3300	9.61288e+09	21.4674	2.0957
425	Spleen	Dendritic cells	50.6371	lymphatic system	Lymph system	multiplex	1.51165e+08	1.31849	2087.09	1.48261	80	1.20932e+10	27.0065	130	1.96515e+10	43.8855	150	2.26748e+10	50.6371	1.61798
426	Blood	Monocytes	1.19126	blood	Blood	human	542832	1.16388	372.901	1.11465	2616	1.42005e+09	0.566605	4251	2.30758e+09	0.920734	5500	2.98558e+09	1.19126	1.20512
427	Lymph nodes	Monocytes	0.347296	lymphatic system	Lymph system	human	3.86847e+06	1.30146	372.901	1.11465	99	3.82979e+08	0.15281	185	7.15667e+08	0.285554	225	8.70406e+08	0.347296	1.32972
428	Red marrow	Monocytes	9.18127	marrow	Bone Marrow	human	1.96671e+07	1.24852	372.901	1.11465	630	1.23902e+10	4.94376	900	1.77003e+10	7.06251	1170	2.30104e+10	9.18127	1.28028
429	Spleen	Monocytes	2.47361	lymphatic system	Lymph system	human	4.13297e+07	1.23701	372.901	1.11465	80	3.30637e+09	1.31926	130	5.37285e+09	2.14379	150	6.19945e+09	2.47361	1.26972
430	Thymus	Dendritic cells	0.119759	lymphatic system	Lymph system	multiplex	2.68135e+06	1.77989	2087.09	1.48261	40	1.07254e+08	0.239519	25	6.70338e+07	0.149699	20	5.3627e+07	0.119759	2.01015
431	Tonsils	Dendritic cells	0.492873	lymphatic system	Lymph system	multiplex	7.35678e+07	1.48948	2087.09	1.48261	3	2.20703e+08	0.492873	3	2.20703e+08	0.492873	3	2.20703e+08	0.492873	1.75102

## Sheet: total_immune_densities
tissue	density	mass	Tissue group	Method
Adipose tissue	391473	14500	Adipose Tissue	Literature (histology + cytometry)
Adrenal glands	1.40487e+07	14	Internal Epithelial	Mostly extrapolation
Blood	6.74632e+06	5500	Blood	Literature (histology + cytometry)
Brain	8.07388e+06	1450	CNS	Literature (histology + cytometry)
Breasts	1.34449e+07	25	Internal Epithelial	Mostly extrapolation
Bronchial tree	3.0972e+07	30	Barrier Epithelial	Mostly extrapolation
Cartilage	6.69975e+06	1100	Connective	Mostly extrapolation
Colon	3.36873e+07	370	Barrier Epithelial	Literature (histology + cytometry)
Connective tissue	6.69975e+06	1600	Connective	Literature (histology + cytometry)
Epididymes	1.34449e+07	17	Internal Epithelial	Mostly extrapolation
Esophagus	2.66902e+07	40	Barrier Epithelial	Mostly extrapolation
Eyes	8.07388e+06	15	CNS	Mostly extrapolation
Fallopian tubes	1.34449e+07	0	Internal Epithelial	Mostly extrapolation
Gallbladder	1.34449e+07	10	Internal Epithelial	Mostly extrapolation
Heart	1.32409e+06	330	Striated Muscle	Literature (histology + cytometry)
Kidneys	6.8969e+06	310	Internal Epithelial	Literature (histology + cytometry)
Larynx	2.66902e+07	28	Barrier Epithelial	Mostly extrapolation
Liver	2.84568e+07	1800	Internal Epithelial	Literature (histology + cytometry)
Lungs	5.90069e+07	1170	Barrier Epithelial	Literature (histology + cytometry)
Lymph nodes	1.80514e+09	225	Lymphatic System	Literature (histology + cytometry)
Lymph vessels	2.1237e+06	505	Connective	Literature (histology + cytometry)
Ovaries	1.34449e+07	0	Internal Epithelial	Mostly extrapolation
Pancreas	1.34449e+07	140	Internal Epithelial	Mostly extrapolation
Parathyroid glands	1.34449e+07	0.18	Internal Epithelial	Mostly extrapolation
Periarticular tissue	6.69975e+06	900	Connective	Mostly extrapolation
Pineal gland	1.34449e+07	0.18	Internal Epithelial	Mostly extrapolation
Pituitary gland	1.34449e+07	0.6	Internal Epithelial	Mostly extrapolation
Prostate gland	1.34449e+07	17	Internal Epithelial	Mostly extrapolation
Red marrow	6.29238e+08	1170	Marrow	Literature (histology + cytometry)
SI	5.3274e+07	649	Barrier Epithelial	Literature (histology + cytometry)
Salivary glands	1.34449e+07	85	Internal Epithelial	Mostly extrapolation
Skeletal Muscles	1.42111e+06	28500	Striated Muscle	Literature (histology + cytometry)
Skin	2.45311e+07	3300	Barrier Epithelial	Literature (histology + cytometry)
Spinal cord	8.07388e+06	30	CNS	Mostly extrapolation
Spleen	1.82504e+09	150	Lymphatic System	Literature (histology + cytometry)
Stomach	3.20189e+07	150	Barrier Epithelial	Literature (histology + cytometry)
Testes	1.40654e+07	35	Internal Epithelial	Mostly extrapolation
Thymus	1.5648e+09	20	Lymphatic System	Multiplex
Thyroid	1.34449e+07	20	Internal Epithelial	Mostly extrapolation
Tongue	1.2996e+06	73	Striated Muscle	Mostly extrapolation
Tonsils	1.50926e+09	3	Lymphatic System	Multiplex
Trachea	2.2189e+07	10	Barrier Epithelial	Mostly extrapolation
Ureters	1.34449e+07	16	Internal Epithelial	Mostly extrapolation
Urethra	1.34449e+07	10	Internal Epithelial	Mostly extrapolation
Urinary bladder	1.05292e+07	50	Internal Epithelial	Mostly extrapolation
Uterus	1.34449e+07	0	Internal Epithelial	Mostly extrapolation
Yellow marrow	391473	2480	Adipose Tissue	Mostly extrapolation

## Sheet: num_by_cell_and_system
cell_type_family	cell_type	Bone Marrow	Blood	Lymphatic System	Liver	GI	Lungs	Skin	Others
Lymphocyte	T cells	2.14956e+10	7.8815e+09	3.62911e+11	7.94851e+09	1.75535e+10	1.27078e+10	2.65102e+10	1.07647e+10
	B cells	1.4385e+10	1.3475e+09	2.32821e+11	1.76755e+09	7.65495e+09	2.242e+09	6.2351e+08	6.48308e+08
	Plasma cells	2.24632e+09	1.87e+07	1.23031e+09		1.21855e+10	1.37918e+09	3.55402e+07	5.89946e+08
	NK cells	3.30226e+09	1.56201e+09	6.70224e+08	5.54799e+09	8.08636e+08	7.22457e+08	1.92577e+09	3.0735e+09
Granulocyte	Mast cells	8.64788e+08				8.96154e+09	2.17512e+10	2.8368e+10	2.91934e+10
	Neutrophils	5.91798e+11	2.20544e+10	4.60367e+10		5.41033e+08	2.15693e+09	1.86994e+09	2.79838e+07
	Eosinophils	2.89825e+10	9.65557e+08	2.37023e+09		6.12125e+08	1.34949e+09
	Basophils	1.50989e+09	1.90653e+08
Non-granulocytes Myeloid	Macrophages	4.86142e+10		2.47353e+10	3.59583e+10	4.59229e+09	2.86274e+10	1.20068e+10	4.75101e+10
	Monocytes	2.30104e+10	2.98558e+09	7.06985e+09
	Dendritic cells		9.88394e+07	3.77953e+10				9.61288e+09

## Sheet: num_unc_by_cell_and_system
cell_type_family	cell_type	Bone Marrow	Blood	Lymphatic System	Liver	GI	Lungs	Skin	Others
Lymphocyte	T cells	1.9932	1.00004	1.20337	2.06574	1.26764	1.48973	1.14694	1.11136
	B cells	1.94179	1.00006	1.22867	2.20738	1.81623	3.23806	1.67888	1.31826
	Plasma cells	2.00536	1.00014	1.41376		1.9125	7.17583	2.02951	1.86939
	NK cells	2.15737	1.00006	2.26205	2.30191	1.28044	1.61707	1.66187	1.38464
Granulocyte	Mast cells	2.37396				1.23095	1.70923	1.70315	1.44714
	Neutrophils	1.12382	1.04949	1.30657		2.58704	2.12369	4.18603	1.24372
	Eosinophils	1.62806	1.21154	1.36822		1.67853	1.67976
	Basophils	2.4255	1.15282
Non-granulocytes Myeloid	Macrophages	1.91102		1.32517	1.02456	1.63267	2.164	1.27231	1.13909
	Monocytes	1.24852	1.16388	1.21409
	Dendritic cells		2.2415	1.23598				1.87083

## Sheet: mass_by_cell_and_system
cell_type_family	cell_type	Bone Marrow	Blood	Lymphatic System	Liver	GI	Lungs	Skin	Others
Lymphocyte	T cells	4.6	1.7	77.4	1.7	3.7	2.7	5.7	2.3
	B cells	3.1	0.3	49.7	0.4	1.6	0.5	0.1	0.1
	Plasma cells	3.5	0	1.9		18.7	2.1	0.1	0.9
	NK cells	0.7	0.3	0.2	1.2	0.2	0.2	0.4	0.7
Granulocyte	Mast cells	0.9				9.7	23.5	30.6	31.5
	Neutrophils	187	7	14.5		0.2	0.7	0.6	0
	Eosinophils	9.1	0.3	0.7		0.2	0.4
	Basophils	0.6	0.1
Non-granulocytes Myeloid	Macrophages	135.7		91.4	108	5.6	87.8	17.4	108.6
	Monocytes	9.2	1.2	2.8
	Dendritic cells		0.2	84.4				21.5

## Sheet: mass_unc_by_cell_and_s_system
cell_type_family	cell_type	Bone Marrow	Blood	Lymphatic System	Liver	GI	Lungs	Skin	Others
Lymphocyte	T cells	2	1.04	1.22	2.07	1.26	1.51	1.15	1.12
	B cells	1.94	1.04	1.25	2.21	1.82	3.21	1.68	1.32
	Plasma cells	2.64	1.97	1.93		2.13	7.46	2.66	2.31
	NK cells	2.16	1.04	1.99	2.3	1.29	1.61	1.66	1.39
Granulocyte	Mast cells	2.53				1.35	1.85	1.87	1.5
	Neutrophils	1.15	1.1	1.4		2.57	2.01	4.2	1.27
	Eosinophils	1.65	1.24	1.4		1.71	1.7
	Basophils	2.46	1.25
Non-granulocytes Myeloid	Macrophages	2.14		1.58	1.24	1.61	2.41	1.77	1.31
	Monocytes	1.28	1.21	1.23
	Dendritic cells		2.45	1.42				2.1

## Sheet: numbers_by_cell_type
cell_type	tot_man	err	lower	upper	is_lymp
T cells	4.67839e+11	1.24639	3.03818e+11	7.20408e+11	TRUE
B cells	2.61496e+11	1.26017	1.66198e+11	4.11437e+11	TRUE
Plasma cells	1.76855e+10	1.82291	5.45151e+09	5.73744e+10	TRUE
NK cells	1.77118e+10	1.40922	9.04198e+09	3.46947e+10	TRUE
Mast cells	8.91388e+10	1.29653	5.35815e+10	1.48293e+11	FALSE
Neutrophils	6.64485e+11	1.11179	5.39863e+11	8.17874e+11	FALSE
Eosinophils	3.42799e+10	1.4771	1.59586e+10	7.36346e+10	FALSE
Basophils	1.70055e+09	2.09264	3.9997e+08	7.23018e+09	FALSE
Macrophages	2.03042e+11	1.25293	1.30512e+11	3.15878e+11	FALSE
Monocytes	3.30659e+10	1.17458	2.41218e+10	4.53264e+10	FALSE
Dendritic cells	4.75071e+10	1.341	2.67298e+10	8.44347e+10	FALSE

## Sheet: numbers_by_systems
for_final_table	tot_man	err	lower	upper
Blood	3.71048e+10	1.03468	3.47064e+10	3.96688e+10
Bone Marrow	7.36209e+11	1.12086	5.88685e+11	9.20702e+11
GI	5.29096e+10	1.31564	3.09046e+10	9.05828e+10
Liver	5.12223e+10	1.20671	3.54417e+10	7.40294e+10
Lungs	7.09364e+10	1.63686	2.70028e+10	1.8635e+11
Lymph system	7.16808e+11	1.17354	5.23822e+11	9.80894e+11
Others	9.18079e+10	1.15487	6.92327e+10	1.21744e+11
Skin	8.09526e+10	1.28794	4.92985e+10	1.32932e+11

## Sheet: mass_by_cell_type
cell_type	mass	mass_err	lower	upper	is_lymp
T cells	99.787	1.25145	64.2905	154.882	TRUE
B cells	55.7754	1.26504	35.182	88.4229	TRUE
Plasma cells	27.1884	2.4709	4.61729	160.096	FALSE
NK cells	3.77782	1.41291	1.91875	7.43816	TRUE
Mast cells	96.2202	1.52556	42.0481	220.184	FALSE
Neutrophils	209.96	1.14206	161.833	272.398	FALSE
Eosinophils	10.8061	1.49775	4.89563	23.8523	FALSE
Basophils	0.692542	2.13208	0.157033	3.05422	FALSE
Macrophages	601	1.55139	254.134	1421.3	FALSE
Monocytes	13.1934	1.21422	9.01858	19.3009	FALSE
Dendritic cells	106.092	1.63411	40.5185	277.789	FALSE

## Sheet: mass_by_systems
for_final_table	mass	mass_err	lower	upper
Blood	11.093	1.06951	9.72399	12.6548
Bone Marrow	354.347	1.38019	188.429	666.362
GI	39.9549	1.63682	15.2099	104.958
Liver	111.224	1.23605	73.4182	168.497
Lungs	117.825	2.11473	27.1479	511.375
Lymph system	323.087	1.2694	202.427	515.669
Others	144.12	1.23641	95.0794	218.454
Skin	76.3198	1.44111	37.29	156.2

[truncated: 1 more sheets: totals]
